# Supplementary material for: Transcriptomic and Metabolomic Analyses Provide Insights Into an Aberrant Tissue of Tea Plant (Camellia sinensis)
Source: Front Plant Sci. 2021 Sep 13;12:730651. doi: 10.3389/fpls.2021.730651 (PMC8474014; doi:10.3389/fpls.2021.730651)
Supplement: Supplementary Table 1 — Information of all metabolites. [file Table_1.xlsx]

## Sheet: Sheet1
Name	Description	type
M291T197	(-)-Epicatechin	Tannins
M263T97	(+)-Abscisic acid	fatty acids and derivatives
M130T765	.beta.-Homoproline	amino acids and derivatives
M125T223	1,2,3-Trihydroxybenzene	Phenolic acids
M165T217	1,2-Benzenedicarboxylic acid	organic acids and derivatives
M809T248	1,2-dioleoyl-sn-glycero-3-phosphatidylcholine	fatty acids and derivatives
M127T638	1,3,5-Benzenetriol	Phenolic acids
M144T498	1-Aminocyclohexanecarboxylic acid	organic acids and derivatives
M84T679	1-Aminocyclopropanecarboxylic acid	organic acids and derivatives
M193T292	1-Indanone	Others
M468T336	1-Myristoyl-sn-glycero-3-phosphocholine	fatty acids and derivatives
M454T336	1-Palmitoyl-2-hydroxy-sn-glycero-3-phosphoethanolamine	fatty acids and derivatives
M313T74	1-Palmitoylglycerol	fatty acids and derivatives
M496T329	1-Palmitoyl-sn-glycero-3-phosphocholine	fatty acids and derivatives
M524T322	1-Stearoyl-2-hydroxy-sn-glycero-3-phosphocholine	fatty acids and derivatives
M811T247	1-Stearoyl-2-oleoyl-sn-glycerol 3-phosphocholine (SOPC)	fatty acids and derivatives
M237T659	2-Dehydro-3-deoxy-D-gluconate	organic acids and derivatives
M193T585	2'-Deoxy-D-ribose	Saccharides and Alcohols
M152T464	2-Hydroxyadenine	Nucleotides and derivatives
M175T199	2-Isopropylmalic acid	organic acids and derivatives
M282T224	2'-O-methyladenosine	Nucleotides and derivatives
M295T702	2'-O-Methyluridine	Nucleotides and derivatives
M153T52_2	3,4-Dihydroxybenzoate (Protocatechuic acid)	Phenolic acids
M171T526	3-Dehydroshikimic acid	Phenolic acids
M202T633	3-Methoxy-4-hydroxyphenylethyleneglycol	Saccharides and Alcohols
M170T737	3-Methylhistidine	amino acids and derivatives
M185T79	3-Phosphoserine	amino acids and derivatives
M104T645	4-Aminobutyric acid	amino acids and derivatives
M146T620	4-Guanidinobutyric acid	amino acids and derivatives
M179T95	4-Hydroxy-3-methoxycinnamaldehyde	Phenolic acids
M165T197	4-Hydroxycinnamic acid	Phenolic acids
M373T353	5(S)-HpETE	fatty acids and derivatives
M219T715	5-L-Glutamyl-L-alanine	amino acids and derivatives
M247T225	Abscisic Acid (cis,trans)	fatty acids and derivatives
M204T537	Acetylcarnitine	fatty acids and derivatives
M146T661	Acetylcholine	fatty acids and derivatives
M136T302	Adenine	Nucleotides and derivatives
M268T320	Adenosine	Nucleotides and derivatives
M348T738	Adenosine monophosphate (AMP)	Nucleotides and derivatives
M515T101	Adynerin	Others
M304T761	Agomelatine	organic acids and derivatives
M261T104	all cis-(6,9,12)-Linolenic acid	fatty acids and derivatives
M179T511	Alpha-D-Glucose	Saccharides and Alcohols
M145T651	alpha-ketoglutarate	organic acids and derivatives
M277T98	alpha-Linolenic acid	fatty acids and derivatives
M309T745	Alpha-N-Phenylacetyl-L-glutamine	organic acids and derivatives
M429T79	alpha-Tocopherol (Vitamin E)	Vitamin and derivatives
M433T260	Apigenin 7-glucoside	Flavonoids
M623T635	Apigenin 7-O-neohesperidoside	Flavonoids
M563T571	APIIN	Flavonoids
M271T318	Arbutin	Phenolic acids
M289T732	Argininosuccinic acid	fatty acids and derivatives
M415T80	Ascorbic acid 6-palmitate	fatty acids and derivatives
M431T201	Astragalin	Flavonoids
M225T100	Azacitidine	Saccharides and Alcohols
M277T261	Baclofen	organic acids and derivatives
M118T483	Betaine	Alkaloids
M162T535	Betaine aldehyde	Others
M617T415	Bisdemethoxycurcumin	Flavonoids
M407T505	Cholecalciferol (Vitamin D3)	Vitamin and derivatives
M253T92	cis-9-Palmitoleic acid	fatty acids and derivatives
M173T740	cis-Aconitate	organic acids and derivatives
M191T758	Citrate	organic acids and derivatives
M179T379	Coniferol	Phenolic acids
M132T447	Creatine	organic acids and derivatives
M449T281	Cyanidin 3-galactoside cation	Tannins
M449T541	Cyanidin 3-glucoside cation	Tannins
M160T673	Cyclohexylamine	Others
M134T688	D-Aspartic acid	amino acids and derivatives
M179T576	D-Fructose	Saccharides and Alcohols
M209T751	D-Galactarate	organic acids and derivatives
M193T634	D-galacturonic acid	organic acids and derivatives
M195T680	D-Gluconate	Saccharides and Alcohols
M225T750	D-Glucose 6-phosphate	Saccharides and Alcohols
M391T67	Dioctyl phthalate	Terpenoids
M188T447	DL-Indole-3-lactic acid	Vitamin and derivatives
M146T447	DL-O-tyrosine	amino acids and derivatives
M181T564	D-Mannitol	Others
M163T638	D-Mannose	Saccharides and Alcohols
M259T761	D-Mannose 1-phosphate	Saccharides and Alcohols
M243T749	D-Mannose-6-phosphate	Saccharides and Alcohols
M130T588	D-Pipecolinic acid	amino acids and derivatives
M116T539	D-Proline	amino acids and derivatives
M293T732	EDTA	organic acids and derivatives
M339T361	Eicosapentaenoic Acid	Others
M457T322	Epigallocatechin Gallate	Tannins
M338T72	Erucamide	organic acids and derivatives
M253T582	Ferulic acid	organic acids and derivatives
M455T70	Flavin mononucleotide (FMN)	Vitamin and derivatives
M343T100	Fluconazole	Saccharides and Alcohols
M474T692	Folinic acid	Vitamin and derivatives
M197T698	Fosfomycin	organic acids and derivatives
M401T672_2	Galactinol	Saccharides and Alcohols
M195T639	Galactonic acid	Saccharides and Alcohols
M169T322	Gallic acid	Tannins
M271T408	Genistein	Flavonoids
M139T198	Gentisaldehyde	Phenolic acids
M153T200	Gentisic acid	organic acids and derivatives
M409T672	Glucotropaeolin	organic acids and derivatives
M131T578	Glutaric acid	organic acids and derivatives
M171T698	Glycerol 3-phosphate	organic acids and derivatives
M258T668	Glycerophosphocholine	fatty acids and derivatives
M284T464	Guanosine	Nucleotides and derivatives
M512T231	Harpagoside	Flavonoids
M269T92	Heptadecanoic acid	fatty acids and derivatives
M235T288	His-Pro	amino acids and derivatives
M205T657	Homocitrate	organic acids and derivatives
M151T298	Homogentisic acid	organic acids and derivatives
M463T366	Hyperoside	Flavonoids
M221T486	Indole-3-pyruvic acid	organic acids and derivatives
M445T188	Isoquercitin	Flavonoids
M287T281	Kaempferol	Flavonoids
M595T501	Kaempferol 3-O-rutinoside	Flavonoids
M175T737_2	L-Arginine	amino acids and derivatives
M133T663	L-Asparagine	amino acids and derivatives
M132T718	L-Aspartate	amino acids and derivatives
M162T617	L-Carnitine	amino acids and derivatives
M146T706	L-Glutamate	amino acids and derivatives
M147T651	L-Glutamine	amino acids and derivatives
M156T745	L-Histidine	amino acids and derivatives
M161T637	L-homoserine	amino acids and derivatives
M183T709	L-Iditol	Saccharides and Alcohols
M153T215	Linalool oxide	Terpenoids
M279T92	Linoleic acid	fatty acids and derivatives
M130T507	L-Isoleucine	amino acids and derivatives
M133T710	L-Malic acid	organic acids and derivatives
M164T475	L-Phenylalanine	amino acids and derivatives
M130T537	L-Pipecolic acid	amino acids and derivatives
M130T678	L-Pyroglutamic acid	amino acids and derivatives
M259T697	L-Saccharopine	amino acids and derivatives
M135T597	L-Threonate	amino acids and derivatives
M203T474	L-Tryptophan	amino acids and derivatives
M182T525	L-Tyrosine	amino acids and derivatives
M307T447	Lys-Pro	amino acids and derivatives
M115T710	Maleic acid	organic acids and derivatives
M325T589	Maltitol	Saccharides and Alcohols
M846T769	Maltopentaose	Saccharides and Alcohols
M689T639	Maltotetraose	Saccharides and Alcohols
M522T638	Maltotriose	Saccharides and Alcohols
M493T244	Malvidin 3-O-glucoside cation	Tannins
M471T97	Maslinic Acid	Terpenoids
M341T270	Matairesinol	Lignans and Coumarins
M129T740	Mesaconic acid	Lignans and Coumarins
M153T193	Methyl 4-hydroxybenzoate	Terpenoids
M337T68	MG(18:2(9Z,12Z)/0:0/0:0)[rac]	fatty acids and derivatives
M249T684	Miglitol	fatty acids and derivatives
M303T731	Morin	Others
M179T722	myo-Inositol	Saccharides and Alcohols
M319T731	Myricetin	Flavonoids
M227T94	Myristic acid	fatty acids and derivatives
M425T728	N,N'-Diacetylchitobiose	fatty acids and derivatives
M312T347	N2,N2-Dimethylguanosine	Nucleotides and derivatives
M175T622	N2-Acetyl-L-ornithine	amino acids and derivatives
M189T747	N6,N6,N6-Trimethyl-L-lysine	amino acids and derivatives
M188T744	N8-Acetylspermidine	amino acids and derivatives
M186T460	N-Acetyl-D-glucosamine	organic acids and derivatives
M187T706	N-Acetylglutamine	amino acids and derivatives
M188T683	N-Acetyl-L-glutamate	amino acids and derivatives
M206T565	N-Acetyl-L-phenylalanine	amino acids and derivatives
M333T44	Naringenin	Flavonoids
M433T251	Naringenin-7-O-Glucoside	Flavonoids
M579T352	Naringin	Flavonoids
M123T739	Nicotinamide	Vitamin and derivatives
M662T741	Nicotinamide adenine dinucleotide (NAD)	Vitamin and derivatives
M124T589	Nicotinate	Vitamin and derivatives
M163T208	Nicotine	Vitamin and derivatives
M339T53	Norethindrone Acetate	Alkaloids
M455T90	Oleanolic acid	fatty acids and derivatives
M255T93	Palmitic acid	fatty acids and derivatives
M277T388	Pantetheine	Vitamin and derivatives
M218T486	Pantothenate	organic acids and derivatives
M206T166	Pantothenol	Vitamin and derivatives
M757T86	PC(16:0/16:0)	fatty acids and derivatives
M193T694	Pectin (Galacturonic acid)	Saccharides and Alcohols
M463T245	Peonidin 3-galactoside cation	Tannins
M93T70	Phenol	Phenolic acids
M163T96	Phenylpyruvate	Phenolic acids
M257T222	Phloretin	Flavonoids
M184T760	Phosphorylcholine	fatty acids and derivatives
M279T68	Phthalic acid Mono-2-ethylhexyl Ester	organic acids and derivatives
M311T90	Phytanic acid	organic acids and derivatives
M273T658	Picrotoxinin	Others
M575T360	Procyanidin A2	Tannins
M579T336	Procyanidin B2	Tannins
M865T456	Procyanidin C1	Tannins
M215T647	Pro-Val	amino acids and derivatives
M295T375	Prunasin	Flavonoids
M734T252	PS(16:0/16:0)	fatty acids and derivatives
M146T121	Pyridostigmine cation	fatty acids and derivatives
M170T227	Pyridoxine	Vitamin and derivatives
M303T340	Quercetin	Flavonoids
M317T268	Quercetin 3'-methyl ether	Flavonoids
M191T612	Quinate	Phenolic acids
M383T612	Quinic acid	Phenolic acids
M503T757_2	Raffinose	Saccharides and Alcohols
M300T728	Rhapontigenin	Flavonoids
M153T651	Ribitol	Nucleotides and derivatives
M377T381	Riboflavin	Vitamin and derivatives
M357T626	Rosiglitazone	Others
M609T673	Rutin	Flavonoids
M137T69	Salicylic acid	Phenolic acids
M173T638	Shikimate	Phenolic acids
M173T280	Shikimic acid	Phenolic acids
M481T75	Silybin	Lignans and Coumarins
M211T99	Sinapyl alcohol	Lignans and Coumarins
M298T214	S-Methyl-5'-thioadenosine	Nucleotides and derivatives
M216T683	sn-Glycerol 3-phosphoethanolamine	Nucleotides and derivatives
M665T774	Stachyose	Saccharides and Alcohols
M283T91	Stearic acid	fatty acids and derivatives
M360T638	Sucrose	Saccharides and Alcohols
M279T598_1	Sulfamethoxypyridazine	Vitamin and derivatives
M565T261	Theaflavin	Tannins
M175T548_2	Theanine	Amino acids and derivatives
M181T145_2	Theobromine	Others
M179T153	Theophylline	Alkaloids
M265T730	Thiamine	Vitamin and derivatives
M343T6	Thiamine monophosphate	Vitamin and derivatives
M781T85_1	Thioetheramide-PC	Flavonoids
M288T219	Tolbutamide	fatty acids and derivatives
M147T223	trans-3-Coumaric acid	Phenolic acids
M341T672_5	Trehalose	Saccharides and Alcohols
M150T346	Triethanolamine	fatty acids and derivatives
M120T448	Tyramine	Others
M584T740	UDP-D-Galactose	Saccharides and Alcohols
M608T731	UDP-N-acetylglucosamine	Nucleotides and derivatives
M606T746	UDP-N-acetylglucosamine	Nucleotides and derivatives
M405T740	Uridine 5'-diphosphate (UDP)	Nucleotides and derivatives
M325T742	Uridine 5'-monophosphate (UMP)	Nucleotides and derivatives
M565T751	Uridine diphosphate glucose(UDP-D-Glucose)	Nucleotides and derivatives
M433T329	Vitexin	Flavonoids
