# Supplementary material for: Transcriptomic and Metabolomic Analyses Provide Insights Into an Aberrant Tissue of Tea Plant (Camellia sinensis)
Source: Front Plant Sci. 2021 Sep 13;12:730651. doi: 10.3389/fpls.2021.730651 (PMC8474014; doi:10.3389/fpls.2021.730651)
Supplement: Supplementary Table 2 — Information of DEMs between SB and DB tissue. [file Table_2.XLSX]

## Sheet:  expression of DAMs
Name	Description	Ratio(SB/DB)	Pvalue(SB/DB)	VIP(SB/DB)	C-ID
M291T197	(-)-Epicatechin	0.39914	0.00028409	18.7499	C00389
M127T638	1,3,5-Benzenetriol	0.420378	1.73023e-07	1.0014	C10073
M454T336	1-Palmitoyl-2-hydroxy-sn-glycero-3-phosphoethanolamine	0.200912	0.00169736	1.22241	/
M496T329	1-Palmitoyl-sn-glycero-3-phosphocholine	0.253435	0.000399125	2.85113	C05903
M237T659	2-Dehydro-3-deoxy-D-gluconate	2.47254	3.92473e-06	1.31609	C00296
M153T52_2	3,4-Dihydroxybenzoate (Protocatechuic acid)	0.399969	0.00489555	1.69115	/
M146T620	4-Guanidinobutyric acid	0.376026	0.00757456	1.48339	C07148
M165T197	4-Hydroxycinnamic acid	0.503617	0.00283066	1.94633	C01081
M247T225	Abscisic Acid (cis,trans)	1.93517	0.00823147	1.43682	C05625
M277T98	alpha-Linolenic acid	0.366973	7.96909e-05	2.06712	C00670
M433T260	Apigenin 7-glucoside	0.156877	1.79085e-07	1.01151	C00062
M563T571	APIIN	0.232741	2.12772e-06	1.38811	/
M118T483	Betaine	3.00421	0.000275209	4.05038	C00493
M162T535	Betaine aldehyde	3.74089	0.0183603	1.19456	C04858
M191T758	Citrate	0.393737	1.77709e-07	2.56651	C00774
M449T281	Cyanidin 3-galactoside cation	0.0777724	5.36746e-09	5.57819	/
M163T638	D-Mannose	0.416116	1.0506e-06	1.7834	C12621
M457T322	Epigallocatechin Gallate	0.499513	0.00775607	16.7117	C04230
M338T72	Erucamide	2.33876	0.00249552	2.2182	C10084
M401T672_2	Galactinol	0.412239	8.21795e-07	5.02696	C00296
M139T198	Gentisaldehyde	0.577389	0.0201214	2.87249	C02325
M258T668	Glycerophosphocholine	0.19574	1.09838e-05	7.74057	C00805
M512T231	Harpagoside	6.62014	0.000975449	1.2332	C06427
M463T366	Hyperoside	0.0448662	6.70742e-09	5.46154	C01035
M287T281	Kaempferol	0.0827716	2.56018e-08	5.54963	C00089
M595T501	Kaempferol 3-O-rutinoside	0.240357	0.00471954	1.45483	C00158
M175T737_2	L-Arginine	0.200517	0.00175393	1.99261	C09727
M133T663	L-Asparagine	7.57401	0.00222596	1.42829	/
M162T617	L-Carnitine	6.1722	0.00595841	2.14615	C01235
M146T706	L-Glutamate	0.481461	5.47458e-05	1.56357	C00159
M279T92	Linoleic acid	2.01125	0.0249846	1.05268	C00268
M133T710	L-Malic acid	1.2796	0.00520939	1.60146	C01083
M130T678	L-Pyroglutamic acid	0.659883	0.0149842	1.21006	/
M341T270	Matairesinol	3.94322	0.00126838	2.22231	C00170
M337T68	MG(18:2(9Z,12Z)/0:0/0:0)[rac]	2.01269	0.00378621	1.40211	C00492
M227T94	Myristic acid	6.04783	2.78046e-05	1.34897	C00025
M455T90	Oleanolic acid	5.28459	0.00012176	1.60269	C09731
M255T93	Palmitic acid	1.46273	0.0373241	1.08977	C00811
M257T222	Phloretin	0.238897	0.00823887	1.06837	C05585
M184T760	Phosphorylcholine	1.92944	0.00956816	1.32718	C01879
M303T340	Quercetin	0.0358304	1.86626e-06	3.5239	C00149
M317T268	Quercetin 3'-methyl ether	0.2809	0.0075011	1.12494	C00249
M191T612	Quinate	0.30679	3.63571e-05	5.23764	C00588
M383T612	Quinic acid	0.129834	7.43206e-07	2.28735	/
M503T757_2	Raffinose	0.476824	0.00341677	1.35155	C01595
M609T673	Rutin	0.187015	0.00233793	1.27044	/
M137T69	Salicylic acid	0.363895	0.0137796	1.64607	/
M173T638	Shikimate	0.202723	3.36941e-10	1.38191	C00204
M211T99	Sinapyl alcohol	0.321133	0.00354983	1.45621	C00719
M298T214	S-Methyl-5'-thioadenosine	0.475046	0.00234478	1.70023	C00576
M360T638	Sucrose	0.389162	1.97918e-07	6.81778	/
M343T6	Thiamine monophosphate	0.183341	0.00462419	1.29941	C17148
M781T85_1	Thioetheramide-PC	0.451019	0.000967031	10.3375	C06424
M288T219	Tolbutamide	0.177081	2.86991e-08	1.01	C00318
M147T223	trans-3-Coumaric acid	0.25147	0.00233604	1.57444	/
M341T672_5	Trehalose	0.449931	7.90576e-07	8.39048	C00152
M118T483	Betaine	3.00421	0.000275209	4.05038	C00719
M162T535	Betaine aldehyde	3.74089	0.0183603	1.19456	C00576
