# Supplementary material for: Transcriptomic and Metabolomic Analyses Provide Insights Into an Aberrant Tissue of Tea Plant (Camellia sinensis)
Source: Front Plant Sci. 2021 Sep 13;12:730651. doi: 10.3389/fpls.2021.730651 (PMC8474014; doi:10.3389/fpls.2021.730651)
Supplement: Supplementary Table 3 — Annotation information of 19 key DEMs. [file Table_3.XLSX]

## Sheet: peak area of Key metabolites
(-)-Epicatechin			4-Hydroxycinnamic acid			alpha-Linolenic acid			APIIN			Citrate			D-Mannose
SB	DB		SB	DB		SB	DB		SB	DB		SB	DB		SB	DB
1.25609e+07	2.74537e+07		210509	315650		542309	780067		61119.3	402542		679445	1.55597e+06		99543.6	279140
1.14214e+07	2.17969e+07		297739	579365		206201	1.03649e+06		99527.8	386832		423816	1.49612e+06		110045	245255
1.47832e+07	3.5867e+07		163602	373431		498732	1.07193e+06		89026.2	393317		638881	1.53471e+06		120543	254739
7.35871e+06	3.36371e+07		205842	462853		316762	1.02507e+06		98270.9	355590		692806	1.57445e+06		108467	250643
1.51871e+07	3.48539e+07		252638	513120		264862	1.0701e+06		75588.2	281477		555746	1.4344e+06		117118	305710
Galactinol			Kaempferol			L-Arginine			L-Glutamate			L-Malic acid			Quercetin
SB	DB		SB	DB		SB	DB		SB	DB		SB	DB		SB	DB
2.27397e+06	6.38189e+06		169462	1.85123e+06		29833.1	122553		482022	746811		2.17907e+06	1.57734e+06		26564.4	714137
2.37328e+06	5.61046e+06		58293.2	1.52937e+06		85054.5	240300		268146	664628		2.2543e+06	1.59613e+06		21944.2	578776
2.7105e+06	5.77671e+06		206068	1.66446e+06		82455.4	353094		307399	698691		2.09842e+06	1.63788e+06		20380.9	467709
2.56065e+06	5.78514e+06		154528	1.64048e+06		11267.8	384346		286741	602466		1.93739e+06	1.6881e+06		28154	731907
2.6582e+06	6.95385e+06		87012.7	1.47383e+06		73735.7	307801		299549	701716		1.65406e+06	1.41179e+06		17230.4	696769
Raffinose			Rutin			Salicylic acid			Shikimate			Sinapyl alcohol			Sucrose
SB	DB		SB	DB		SB	DB		SB	DB		SB	DB		SB	DB
279073	638275		41582.9	464325		234756	598190		77065.1	350493		71091.5	193390		1.3135e+06	3.84529e+06
163848	459562		44636.4	171655		140389	870795		60278.3	324241		47051.3	128715		1.39006e+06	3.56501e+06
287541	454026		68507	280956		292809	1.10784e+06		84320.4	337061		82480.2	147032		1.5807e+06	3.46032e+06
275325	499764		60962.5	239841		671965	1.04014e+06		53239.6	335179		49513.9	295560		1.43705e+06	3.51237e+06
352741	797491		86905.4	461247		130628	424167		64465.2	327077		45676.1	156458		1.49483e+06	4.1598e+06
Coniferol
SB	DB
78899	15782.9
151552	9422.83
110595	80338.1
54271.1	27334.8
126594	35537.1
