# Supplementary material for: Transcriptomic and Metabolomic Analyses Provide Insights Into an Aberrant Tissue of Tea Plant (Camellia sinensis)
Source: Front Plant Sci. 2021 Sep 13;12:730651. doi: 10.3389/fpls.2021.730651 (PMC8474014; doi:10.3389/fpls.2021.730651)
Supplement: Supplementary Table 4 — Annotation information of DEGs related to phenylpropanoid biosynthesis, flavonoid biosynthesis, plant-pathogen interaction, and plant hormone signal transduction in SB_vs_DB. [file Table_4.xlsx]

## Sheet: Phenylpropanoid biosynthesis
id	log2FC	Descriptome
CSS0006069	-1.96659	5-O-(4-coumaroyl)-D-quinate 3'-monooxygenase(C3'H)
CSS0004270	1.04897	caffeoyl-CoA O-methyltransferase(CCoOMT)
CSS0000336	-1.31207	cinnamyl-alcohol dehydrogenase(CAD)
CSS0004788	2.92305	cinnamyl-alcohol dehydrogenase(CAD)
CSS0024039	-1.18583	cinnamyl-alcohol dehydrogenase(CAD)
CSS0031337	1.48096	cinnamyl-alcohol dehydrogenase(CAD)
CSS0036540	1.74305	cinnamyl-alcohol dehydrogenase(CAD)
CSS0047557	2.33104	cinnamyl-alcohol dehydrogenase(CAD)
CSS0049172	-1.77299	cinnamyl-alcohol dehydrogenase(CAD)
CSS0049529	2.46975	cinnamyl-alcohol dehydrogenase(CAD)
CSS0001194	3.72969	peroxidase(PAD)
CSS0016307	5.84585	peroxidase(PAD)
CSS0019730	1.44255	peroxidase(PAD)
CSS0019982	4.18952	peroxidase(PAD)
CSS0025824	-1.22602	peroxidase(PAD)
CSS0026112	-1.26509	peroxidase(PAD)
CSS0028286	1.08968	peroxidase(PAD)
CSS0028431	-1.29551	peroxidase(PAD)
CSS0033782	5.36564	peroxidase(PAD)
CSS0035213	2.44034	peroxidase(PAD)
CSS0036797	5.59586	peroxidase(PAD)
CSS0046371	4.82917	peroxidase(PAD)
CSS0010367	1.88232	phenylalanine ammonia-lyase(PAL)
CSS0018870	4.23972	phenylalanine ammonia-lyase(PAL)
CSS0034802	3.24161	phenylalanine ammonia-lyase(PAL)
CSS0048281	2.65242	phenylalanine ammonia-lyase(PAL)
CSS0012876	3.82925	shikimate O-hydroxycinnamoyltransferase
CSS0019978	3.34059	shikimate O-hydroxycinnamoyltransferase
CSS0036011	4.39687	shikimate O-hydroxycinnamoyltransferase
CSS0005999	1.39353	trans-Cinnamate 4-hydroxylase (C4H)

## Sheet: Flavonoid biosynthesis
id	log2FC	Descriptome
CSS0045924	-2.7209	flavonol synthase (FLS)
CSS0050436	-1.89803	chalcone isomerase
CSS0010687	-1.69898	anthocyanidin synthase (ANS)
CSS0034690	2.93591	leucoanthocyanidin reductase

## Sheet: Plant-pathogen interaction
Plant-pathogen interaction
id	log2FC	Description
CSS0005191	2.41822	3-ketoacyl-CoA synthase 1
CSS0014846	1.51556	3-ketoacyl-CoA synthase 1
CSS0025444	3.3249	3-ketoacyl-CoA synthase 1
CSS0025961	1.6149	3-ketoacyl-CoA synthase 1
CSS0029062	3.48312	3-ketoacyl-CoA synthase 1
CSS0030456	-3.49155	3-ketoacyl-CoA synthase 1
CSS0032944	2.20422	3-ketoacyl-CoA synthase 1
CSS0046169	-3.0549	3-ketoacyl-CoA synthase 1(KCS1)
CSS0003317	1.2051	calcium-dependent protein kinase(CPK)
CSS0006250	2.90222	calcium-dependent protein kinase(CPK)
CSS0009743	-2.4176	calcium-dependent protein kinase(CPK)
CSS0013403	-3.03928	calcium-dependent protein kinase(CPK)
CSS0023979	1.76841	calcium-dependent protein kinase(CPK)
CSS0037874	1.5835	calcium-dependent protein kinase(CPK)
CSS0001509	1.20997	calmodulin(CALM)
CSS0004986	2.04822	calmodulin(CALM)
CSS0005129	1.05783	calmodulin(CALM)
CSS0005844	1.12218	calmodulin(CALM)
CSS0006572	3.64536	calmodulin(CALM)
CSS0013557	1.5419	calmodulin(CALM)
CSS0033360	3.60434	calmodulin(CALM)
CSS0041531	2.37729	calmodulin(CALM)
CSS0043064	-2.99251	calmodulin(CALM)
CSS0045497	-1.51534	calmodulin(CALM)
CSS0008569	-2.57247	cyclic nucleotide gated channel(CNGC)
CSS0018692	-1.04093	cyclic nucleotide gated channel(CNGC)
CSS0023253	-1.65347	cyclic nucleotide gated channel(CNGC)
CSS0025390	1.16439	cyclic nucleotide gated channel(CNGC)
CSS0027865	2.80775	cyclic nucleotide gated channel(CNGC)
CSS0039505	-1.95201	cyclic nucleotide gated channel(CNGC)
CSS0041450	2.19917	cyclic nucleotide gated channel(CNGC)
CSS0046139	1.98029	cyclic nucleotide gated channel(CNGC)
CSS0047051	2.35584	cyclic nucleotide gated channel(CNGC)
CSS0047519	2.3917	cyclic nucleotide gated channel(CNGC)
CSS0005423	1.51658	disease resistance protein RPM1
CSS0007394	2.64304	disease resistance protein RPM1
CSS0032513	1.44098	disease resistance protein RPM1
CSS0034762	-2.40208	disease resistance protein RPM1
CSS0037395	1.43673	disease resistance protein RPM1
CSS0048840	1.65476	disease resistance protein RPM1
CSS0048848	1.65668	disease resistance protein RPM1
CSS0012670	2.19766	disease resistance protein RPS2
CSS0039663	3.3477	disease resistance protein RPS2
CSS0050203	-1.80628	disease resistance protein RPS2
CSS0024840	-1.6689	disease resistance protein(RAR1)
CSS0034617	4.17131	enhanced disease susceptibility 1 protein(EDS1)
CSS0028550	-2.0305	heat shock protein 90kDa beta(HSP90)
CSS0008271	2.58691	mitogen-activated protein kinase 3(MPK3)
CSS0050521	2.23794	mitogen-activated protein kinase kinase 4/5
CSS0002840	-1.75363	mitogen-activated protein kinase kinase kinase 1
CSS0034918	-2.28025	mitogen-activated protein kinase kinase kinase 1
CSS0049481	1.32328	mitogen-activated protein kinase kinase kinase 1(MEKK1)
CSS0001915	-1.39331	myb domain protein 30
CSS0003835	2.32803	myb domain protein 30
CSS0004706	-1.29565	myb domain protein 30
CSS0005060	-2.7319	myb domain protein 30
CSS0005480	-1.97112	myb domain protein 30
CSS0006446	-2.86754	myb domain protein 30
CSS0007744	5.23158	myb domain protein 30
CSS0007879	2.41158	myb domain protein 30
CSS0013792	-3.29831	myb domain protein 30
CSS0013864	2.41191	myb domain protein 30
CSS0014476	2.97082	myb domain protein 30
CSS0014555	-1.56542	myb domain protein 30
CSS0014730	-3.19046	myb domain protein 30
CSS0014780	-2.16193	myb domain protein 30
CSS0015300	4.32959	myb domain protein 30
CSS0015416	-2.60216	myb domain protein 30
CSS0015964	2.49252	myb domain protein 30
CSS0016752	3.93268	myb domain protein 30
CSS0021525	-1.94591	myb domain protein 30
CSS0024477	6.00915	myb domain protein 30
CSS0025215	1.18712	myb domain protein 30
CSS0030465	2.05986	myb domain protein 30
CSS0032040	-1.36693	myb domain protein 30
CSS0034420	2.11837	myb domain protein 30
CSS0036026	-1.18661	myb domain protein 30
CSS0036919	-1.24136	myb domain protein 30
CSS0040328	1.89265	myb domain protein 30
CSS0043786	3.04783	myb domain protein 30
CSS0045979	3.50363	myb domain protein 30
CSS0046116	-3.78484	myb domain protein 30
CSS0047279	3.27773	myb domain protein 30
CSS0047577	-2.7424	myb domain protein 30
CSS0049966	-1.09469	myb domain protein 30
CSS0007911	2.25389	Papain family cysteine protease(Rd19)
CSS0037634	1.08827	pto-interacting protein 1(PTI1)
CSS0001287	5.45498	respiratory burst oxidase(RBOH)
CSS0039845	2.06328	respiratory burst oxidase(RBOH)
CSS0047680	1.77472	respiratory burst oxidase(RBOH)
CSS0037554	1.14452	RPM1-interacting protein 4(RIN4)
CSS0026049	2.39467	serine/threonine-protein kinase PBS1
CSS0039910	1.40701	suppressor of G2 allele of SKP1(SGT1)
CSS0016275	1.46497	WRKY transcription factor 1
CSS0013638	1.95403	WRKY transcription factor 25
CSS0013701	2.39385	WRKY transcription factor 25
CSS0000771	1.91506	WRKY transcription factor 29
CSS0005093	2.75377	WRKY transcription factor 29

## Sheet:  hormone signal transduction
Plant hormone signal transduction
id	log2FC	Description
CSS0046733	-4.7438	two-component response regulator ARR-A family
CSS0017030	-4.57895	auxin-responsive protein IAA
CSS0011558	-4.0116	auxin response factor
CSS0017558	-3.86188	transcription factor TGA
CSS0016609	-3.50111	auxin influx carrier (AUX1 LAX family)
CSS0023409	-3.34816	auxin responsive GH3 gene family(GH3)
CSS0008143	-3.04692	auxin-responsive protein IAA
CSS0016015	-2.60743	auxin-responsive protein IAA
CSS0001079	-2.55248	protein phosphatase 2C
CSS0042757	-2.49825	protein phosphatase 2C
CSS0033069	-2.41611	transcription factor TGA
CSS0039575	-2.39893	two-component response regulator ARR-A family
CSS0011175	-2.38351	BR-signaling kinase(BSK)
CSS0030474	-2.37394	abscisic acid receptor PYR/PYL family(PYL)
CSS0047272	-2.15462	abscisic acid receptor PYR/PYL family(PYL)
CSS0050405	-1.96123	regulatory protein NPR1
CSS0039817	-1.86295	cyclin D3, plant
CSS0024746	-1.81336	gibberellin receptor GID1
CSS0001727	-1.788	auxin response factor(AFR)
CSS0031264	-1.62353	protein phosphatase 2C
CSS0011606	-1.5848	arabidopsis histidine kinase 2/3/4 (cytokinin receptor)
CSS0021559	-1.55626	auxin-responsive protein IAA
CSS0049701	-1.54	ethylene-responsive transcription factor 1(ERF1)
CSS0047444	-1.48081	transport inhibitor response 1(TIR1)
CSS0010394	-1.43642	two-component response regulator ARR-B family
CSS0012514	-1.43587	jasmonate ZIM domain-containing protein(JAZ)
CSS0020071	-1.42475	auxin response factor
CSS0032872	-1.4222	auxin response factor
CSS0025964	-1.28444	BR-signaling kinase(BSK)
CSS0010186	-1.28294	BR-signaling kinase(BSK)
CSS0019760	-1.27953	serine/threonine-protein kinase SRK2
CSS0046013	-1.24604	ABA responsive element binding factor(ABF)
CSS0018101	-1.18076	ethylene receptor(ETR)
CSS0048690	-1.13393	BR-signaling kinase(BSK)
CSS0015999	-1.11769	serine/threonine-protein kinase SRK2 (SnRK2)
CSS0007365	-1.05832	auxin response factor
CSS0005166	-1.04503	auxin-responsive protein IAA
CSS0047169	-1.0256	F-box protein GID2
CSS0018506	-1.01075	gibberellin receptor GID1
CSS0007560	1.03712	coronatine-insensitive protein 1
CSS0036825	1.09241	two-component response regulator ARR-B family
CSS0048352	1.15842	jasmonic acid-amino synthetase(JAR1)
CSS0001223	1.18413	ABA responsive element binding factor(ABF)
CSS0042690	1.21366	transcription factor TGA
CSS0038921	1.22046	auxin responsive GH3 gene family
CSS0022348	1.24712	EIN3-binding F-box protein(EBF1/2)
CSS0011184	1.27832	ethylene receptor(ETR)
CSS0035600	1.31959	serine/threonine-protein kinase CTR1
CSS0004761	1.35153	BR-signaling kinase(BSK)
CSS0040711	1.4309	ethylene-insensitive protein 2(EIN2)
CSS0002896	1.4471	EIN3-binding F-box protein(EBF1/2)
CSS0021443	1.44906	serine/threonine-protein kinase CTR1
CSS0039492	1.45747	gibberellin receptor GID1
CSS0020459	1.66935	serine/threonine-protein kinase SRK2
CSS0030699	1.69667	SAUR family protein
CSS0030334	1.80463	SAUR family protein
CSS0049449	1.85558	auxin-responsive protein IAA
CSS0046345	1.8604	gibberellin receptor GID1
CSS0026967	1.86509	ABA responsive element binding factor(ABF)
CSS0006629	1.88146	jasmonic acid-amino synthetase
CSS0031905	1.91931	jasmonate ZIM domain-containing protein(JAZ)
CSS0016927	1.9338	ABA responsive element binding factor(ABF)
CSS0027893	2.00404	arabidopsis histidine kinase 2/3/4 (cytokinin receptor)
CSS0046696	2.03167	auxin influx carrier (AUX1 LAX family)
CSS0033230	2.04997	regulatory protein NPR1
CSS0023664	2.17546	protein phosphatase 2C
CSS0021082	2.19976	ethylene-responsive transcription factor 1(ERF1)
CSS0050521	2.23794	mitogen-activated protein kinase kinase 4/5(SIMKK)
CSS0012716	2.25232	BR-signaling kinase(BSK)
CSS0028750	2.40311	SAUR family protein
CSS0011765	2.5589	transcription factor TGA
CSS0047972	2.65881	phytochrome-interacting factor 4
CSS0042562	2.66706	two-component response regulator ARR-B family
CSS0024285	2.89484	SAUR family protein
CSS0015329	3.12086	auxin response factor
CSS0032243	3.15809	jasmonic acid-amino synthetase
CSS0011345	3.31549	auxin influx carrier (AUX1 LAX family)
CSS0047690	3.522	auxin influx carrier (AUX1 LAX family)
CSS0010510	3.95221	jasmonate ZIM domain-containing protein(JAZ)
CSS0034430	4.30331	jasmonate ZIM domain-containing protein(JAZ)
