# Supplementary material for: Transcriptomic and Metabolomic Analyses Provide Insights Into an Aberrant Tissue of Tea Plant (Camellia sinensis)
Source: Front Plant Sci. 2021 Sep 13;12:730651. doi: 10.3389/fpls.2021.730651 (PMC8474014; doi:10.3389/fpls.2021.730651)
Supplement: Supplementary Table 5 — Data of protein interaction network of DEGs encoding 58 proteins related to plant-pathogen interaction and plant hormone signal transduction in SB_vs_DB. [file Table_5.XLSX]

## Sheet: Sheet1
#node1	node2	combined_score	Regulated_1	type_1	log2FC_1	Regulated_2	type_2	log2FC_2
HAB1	SRK2E	0.999	down	1	-2.49825	down	1	-1.11769
RAR1	SGT1A	0.999	down	2	-1.6689	up	2	1.40701
RIN4	RPM1	0.999	up	2	1.14452	up	2	1.65476
ABI1	SRK2E	0.998	down	1	-2.55248	down	1	-1.11769
CTR1	ERS1	0.998	up	1	1.44906	up	1	1.27832
COI1	JAZ1	0.998	up	1	1.03712	up	1	3.95221
CTR1	EIN4	0.997	up	1	1.44906	down	1	-1.18076
CTR1	EIN2	0.997	up	1	1.44906	up	1	1.4309
IAA14	TIR1	0.996	down	1	-3.04692	down	1	-1.48081
HSP90	SGT1A	0.995	down	2	-2.0305	up	2	1.40701
AHBP-1B	NPR1	0.994	down	1	-3.86188	up	1	2.04997
HAB1	PYL4	0.992	down	1	-2.49825	down	1	-2.15462
AUX1	TIR1	0.992	up	1	3.522	down	1	-1.48081
ABI1	SNRK2.3	0.988	down	1	-2.55248	up	1	1.66935
MPK3	WRKY33	0.988	up	2	2.58691	up	2	2.39385
ABI1	PYL3	0.986	down	1	-2.55248	down	1	-2.37394
HAB1	SNRK2.3	0.983	down	1	-2.49825	up	1	1.66935
COI1	JAZ10	0.983	up	1	1.03712	up	1	4.30331
ABI1	PYL4	0.982	down	1	-2.55248	down	1	-2.15462
ABF2	SRK2E	0.982	up	1	1.18413	down	1	-1.11769
SRK2E	RBOHF	0.982	down	1	-1.11769	up	2	5.45498
EIN2	EIN4	0.979	up	1	1.4309	down	1	-1.18076
ABF3	SRK2E	0.978	up	1	1.9338	down	1	-1.11769
HAB1	PYL3	0.976	down	1	-2.49825	down	1	-2.37394
IAA14	AMP1	0.976	down	1	-3.04692	down	1	-1.788
NPR1	TGA1	0.975	up	1	2.04997	up	1	2.5589
MEKK1	MKK5	0.973	up	2	1.32328	up	2	2.23794
ARF19	IAA14	0.972	down	1	-4.0116	down	1	-3.04692
HSP90	RAR1	0.971	down	2	-2.0305	down	2	-1.6689
EIN2	ERS1	0.969	up	1	1.4309	up	1	1.27832
COI1	JAR1	0.966	up	1	1.03712	up	1	3.15809
IAA9	AMP1	0.96	down	1	-1.55626	down	1	-1.788
ABF3	SNRK2.3	0.936	up	1	1.9338	up	1	1.66935
GID1B	GID2	0.927	down	1	-1.01075	down	1	-1.0256
GID1C	GID2	0.926	up	1	1.8604	down	1	-1.0256
MKK5	MPK3	0.923	up	2	2.23794	up	2	2.58691
COI1	EIN2	0.922	up	1	1.03712	up	1	1.4309
CTR1	EBF2	0.922	up	1	1.44906	up	1	1.4471
CDPK1	CPK1	0.921	up	2	1.76841	down	2	-2.4176
NPR1	TGA7	0.919	up	1	2.04997	up	1	1.21366
HAI3	PYL3	0.918	down	1	-1.62353	down	1	-2.37394
CDPK6	CPK1	0.917	down	2	-3.03928	down	2	-2.4176
AS1	ETT	0.915	down	2	-1.56542	down	1	-1.42475
CDPK1	CPK7	0.915	up	2	1.76841	up	2	1.5835
CDPK1	CDPK6	0.914	up	2	1.76841	down	2	-3.03928
ABF2	ABI1	0.912	up	1	1.18413	down	1	-2.55248
GH3.10	GH3.4	0.912	down	1	-3.34816	up	1	1.22046
CPK1	CPK7	0.912	down	2	-2.4176	up	2	1.5835
AUX1	IAA14	0.907	up	1	3.522	down	1	-3.04692
ABF2	SNRK2.3	0.907	up	1	1.18413	up	1	1.66935
CDPK6	CPK7	0.907	down	2	-3.03928	up	2	1.5835
COI1	NPR1	0.906	up	1	1.03712	up	1	2.04997
ARF19	AUX1	0.905	down	1	-4.0116	up	1	3.522
CPK20	CPK7	0.905	up	2	2.90222	up	2	1.5835
CDPK1	CPK20	0.905	up	2	1.76841	up	2	2.90222
RBOHD	RBOHF	0.905	up	2	2.06328	up	2	5.45498
ABI1	SNRK2-8	0.904	down	1	-2.55248	down	1	-1.27953
AUX1	AMP1	0.903	up	1	3.522	down	1	-1.788
JAR1	NPR1	0.903	up	1	3.15809	up	1	2.04997
PBS1	RIN4	0.903	up	2	2.39467	up	2	1.14452
RAR1	RPM1	0.903	down	2	-1.6689	up	2	1.65476
CDPK6	CPK20	0.903	down	2	-3.03928	up	2	2.90222
ABF3	ABI1	0.902	up	1	1.9338	down	1	-2.55248
ETT	IAA9	0.902	down	1	-1.42475	down	1	-1.55626
CPK1	CPK20	0.902	down	2	-2.4176	up	2	2.90222
EIN2	NPR1	0.894	up	1	1.4309	up	1	2.04997
AREB3	SRK2E	0.891	down	1	-1.24604	down	1	-1.11769
NPR1	RAR1	0.891	up	1	2.04997	down	2	-1.6689
HAI3	SNRK2.3	0.879	down	1	-1.62353	up	1	1.66935
CDPK1	RBOHD	0.871	up	2	1.76841	up	2	2.06328
EIN2	JAR1	0.869	up	1	1.4309	up	1	3.15809
JAZ1	JAZ10	0.869	up	1	3.95221	up	1	4.30331
GID2	TIR1	0.868	down	1	-1.0256	down	1	-1.48081
PBS1	RPM1	0.865	up	2	2.39467	up	2	1.65476
CPK1	RBOHD	0.864	down	2	-2.4176	up	2	2.06328
CSS0007365	IAA9	0.858	down	1	-1.4222	down	1	-1.55626
EBF2	EIN2	0.842	up	1	1.4471	up	1	1.4309
MYB73	PYL3	0.839	down	2	-1.36693	down	1	-2.37394
ARF19	TIR1	0.838	down	1	-4.0116	down	1	-1.48081
ARF2	AUX1	0.837	up	1	3.12086	up	1	3.522
SRK2E	PYL4	0.831	down	1	-1.11769	down	1	-2.15462
HSP90	RPM1	0.825	down	2	-2.0305	up	2	1.65476
HAB1	SNRK2-8	0.824	down	1	-2.49825	down	1	-1.27953
HAI3	SRK2E	0.823	down	1	-1.62353	down	1	-1.11769
MPK3	RBOHD	0.823	up	2	2.58691	up	2	2.06328
SGT1A	TIR1	0.815	up	2	1.40701	down	1	-1.48081
RAR1	RIN4	0.808	down	2	-1.6689	up	2	1.14452
GID1B	GID1C	0.807	down	1	-1.01075	up	1	1.8604
CDPK1	RBOHF	0.803	up	2	1.76841	up	2	5.45498
HAI3	PYL4	0.798	down	1	-1.62353	down	1	-2.15462
EBF2	GID2	0.798	up	1	1.4471	down	1	-1.0256
IAA9	TIR1	0.791	down	1	-1.55626	down	1	-1.48081
MPK3	NPR1	0.79	up	2	2.58691	up	1	2.04997
CTR1	GID2	0.789	up	1	1.44906	down	1	-1.0256
CPK20	RBOHD	0.789	up	2	2.90222	up	2	2.06328
CPK1	RBOHF	0.789	down	2	-2.4176	up	2	5.45498
PYL4	SNRK2.3	0.788	down	1	-2.15462	up	1	1.66935
MPK3	WRKY22	0.782	up	2	2.58691	up	2	1.91506
AUX1	IAA9	0.78	up	1	3.522	down	1	-1.55626
ABF2	SNRK2-8	0.779	up	1	1.18413	down	1	-1.27953
EIN2	ERF1	0.777	up	1	1.4309	up	1	2.19976
JAZ1	WRKY33	0.777	up	1	3.95221	up	2	2.39385
AREB3	SNRK2.3	0.776	down	1	-1.24604	up	1	1.66935
CDPK6	RBOHD	0.776	down	2	-3.03928	up	2	2.06328
ABF3	SNRK2-8	0.775	up	1	1.9338	down	1	-1.27953
SRK2E	RBOHD	0.766	down	1	-1.11769	up	2	2.06328
CTR1	ERF1	0.763	up	1	1.44906	up	1	2.19976
AMP1	TIR1	0.76	down	1	-1.788	down	1	-1.48081
AtAUX2-11	AUX1	0.76	down	1	-4.57895	up	1	3.522
EBF2	TIR1	0.757	up	1	1.4471	down	1	-1.48081
ABF3	HAB1	0.757	up	1	1.9338	up	1	2.17546
AtAUX2-11	TIR1	0.754	down	1	-4.57895	down	1	-1.48081
BOP2	TGA7	0.751	down	1	-1.96123	up	1	1.21366
AUX1	EIN2	0.748	up	1	3.522	up	1	1.4309
EBF2	SGT1A	0.746	up	1	1.4471	up	2	1.40701
AtAUX2-11	AMP1	0.745	down	1	-4.57895	down	1	-1.788
EBF2	ERS1	0.743	up	1	1.4471	up	1	1.27832
MEKK1	WRKY22	0.73	up	2	1.32328	up	2	1.91506
AtAUX2-11	ETT	0.729	down	1	-4.57895	down	1	-1.42475
RBOHD	WRKY33	0.721	up	2	2.06328	up	2	2.39385
BOP2	TGA1	0.72	down	1	-1.96123	up	1	2.5589
SGT1A	GID2	0.72	up	2	1.40701	down	1	-1.0256
NPR1	RPM1	0.719	up	1	2.04997	up	2	1.65476
AHBP-1B	BOP2	0.71	down	1	-3.86188	down	1	-1.96123
IAA14	GID2	0.71	down	1	-3.04692	down	1	-1.0256
HAI3	SNRK2-8	0.707	down	1	-1.62353	down	1	-1.27953
CDPK6	RBOHF	0.703	down	2	-3.03928	up	2	5.45498

## Sheet: Sheet2
Gene_ID	Gene_name	log2FC
CSS0017030	AtAUX2-11	-4.57895
CSS0011558	ARF19	-4.0116
CSS0017558	AHBP-1B	-3.86188
CSS0008143	IAA14	-3.04692
CSS0013403	CDPK6	-3.03928
CSS0001079	ABI1	-2.55248
CSS0042757	HAB1	-2.49825
CSS0009743	CPK1	-2.4176
CSS0039575	ARR9	-2.39893
CSS0030474	PYL3	-2.37394
CSS0047272	PYL4	-2.15462
CSS0028550	HSP90	-2.0305
CSS0050405	BOP2	-1.96123
CSS0001727	AMP1	-1.788
CSS0024840	RAR1	-1.6689
CSS0031264	HAI3	-1.62353
CSS0014555	AS1	-1.56542
CSS0021559	IAA9	-1.55626
CSS0047444	TIR1	-1.48081
CSS0020071	ETT	-1.42475
CSS0032040	MYB73	-1.36693
CSS0019760	SNRK2-8	-1.27953
CSS0046013	AREB3	-1.24604
CSS0018101	EIN4	-1.18076
CSS0015999	SRK2E	-1.11769
CSS0047169	GID2	-1.0256
CSS0018506	GID1B	-1.01075
CSS0007560	COI1	1.03712
CSS0037554	RIN4	1.14452
CSS0001223	ABF2	1.18413
CSS0042690	TGA7	1.21366
CSS0011184	ERS1	1.27832
CSS0049481	MEKK1	1.32328
CSS0039910	SGT1A	1.40701
CSS0040711	EIN2	1.4309
CSS0002896	EBF2	1.4471
CSS0021443	CTR1	1.44906
CSS0037874	CPK7	1.5835
CSS0048840	RPM1	1.65476
CSS0020459	SNRK2.3	1.66935
CSS0023979	CDPK1	1.76841
CSS0046345	GID1C	1.8604
CSS0000771	WRKY22	1.91506
CSS0016927	ABF3	1.9338
CSS0027893	HK3	2.00404
CSS0033230	NPR1	2.04997
CSS0039845	RBOHD	2.06328
CSS0021082	ERF1	2.19976
CSS0050521	MKK5	2.23794
CSS0013701	WRKY33	2.39385
CSS0026049	PBS1	2.39467
CSS0011765	TGA1	2.5589
CSS0008271	MPK3	2.58691
CSS0042562	ARR2	2.66706
CSS0006250	CPK20	2.90222
CSS0015329	ARF2	3.12086
CSS0032243	JAR1	3.15809
CSS0047690	AUX1	3.522
CSS0010510	JAZ1	3.95221
CSS0034430	JAZ10	4.30331
CSS0001287	RBOHF	5.45498
