# Supplementary material for: Transcriptomic and Metabolomic Analyses Provide Insights Into an Aberrant Tissue of Tea Plant (Camellia sinensis)
Source: Front Plant Sci. 2021 Sep 13;12:730651. doi: 10.3389/fpls.2021.730651 (PMC8474014; doi:10.3389/fpls.2021.730651)
Supplement: Supplementary Table 6 — Annotation information of DEGs related to cell wall metabolism in SB_vs_DB. [file Table_6.xlsx]

## Sheet: cell wall organisation
Bin	Binname	ID	Type	Description	LogFC
21.3.1.1.2	pectin.homogalacturonan.biosynthesis	CSS0012757	Transcript	methyltransferase	-1.63605
21.3.1.1.2	pectin.homogalacturonan.biosynthesis	CSS0012718	Transcript	methyltransferase	1.71057
21.3.1.1.3	pectin.homogalacturonan.biosynthesis	CSS0044662	Transcript	methyltransferase	2.30272
21.3.1.2.1	pectin.homogalacturonan.modification and degradation	CSS0036537	Transcript	pectin methylesterase	-2.20347
21.3.1.2.1	pectin.homogalacturonan.modification and degradation	CSS0007753	Transcript	pectin methylesterase	-4.00369
21.3.1.2.1	pectin.homogalacturonan.modification and degradation	CSS0041029	Transcript	pectin methylesterase	2.5691
21.3.1.2.1	pectin.homogalacturonan.modification and degradation	CSS0036591	Transcript	pectin methylesterase	2.13911
21.3.1.2.1	pectin.homogalacturonan.modification and degradation	CSS0001081	Transcript	pectin methylesterase	-1.76949
21.3.2.1.2	pectin.rhamnogalacturonan I.biosynthesis	CSS0046367	Transcript	1,5-alpha-arabinosyltransferase	1.28218
21.3.2.1.3	pectin.rhamnogalacturonan I.biosynthesis	CSS0039929	Transcript	beta-1,4-galactosyltransferase	-2.05037
21.3.2.1.3	pectin.rhamnogalacturonan I.biosynthesis	CSS0006084	Transcript	beta-1,4-galactosyltransferase	2.73341
21.3.2.2.1	pectin.rhamnogalacturonan I.modification and degradation	CSS0008462	Transcript	rhamnogalacturonan-I O-acetyltransferase (TBL)	-1.44727
21.3.2.2.1	pectin.rhamnogalacturonan I.modification and degradation	CSS0047182	Transcript	rhamnogalacturonan-I O-acetyltransferase (TBL)	-1.28204
21.3.2.2.2	pectin.rhamnogalacturonan I.modification and degradation	CSS0032697	Transcript	beta-galactosidase (BGAL)	-2.02624
21.3.2.2.2	pectin.rhamnogalacturonan I.modification and degradation	CSS0028179	Transcript	beta-galactosidase (BGAL)	-2.38936
21.3.2.2.2	pectin.rhamnogalacturonan I.modification and degradation	CSS0026801	Transcript	beta-galactosidase (BGAL)	1.68357
21.3.2.2.3.1	pectin.rhamnogalacturonan I.modification and degradation	CSS0006862	Transcript	bifunctional alpha-L-arabinofuranosidase and beta-D-xylosidase (ASD)	2.37581
21.3.2.2.3.2	pectin.rhamnogalacturonan I.modification and degradation	CSS0020061	Transcript	bifunctional alpha-L-arabinofuranosidase and beta-D-xylosidase (BXL)	-1.40515
21.3.2.2.3.2	pectin.rhamnogalacturonan I.modification and degradation	CSS0011775	Transcript	bifunctional alpha-L-arabinofuranosidase and beta-D-xylosidase (BXL)	4.67305
21.3.3.1.2.3	pectin.rhamnogalacturonan II.biosynthesis	CSS0007181	Transcript	CMP-KDO synthetase	1.85479
21.3.5.2	pectin.modification and degradation	CSS0028582	Transcript	pectate lyase	2.07951
21.3.5.2	pectin.modification and degradation	CSS0015257	Transcript	pectate lyase	6.72516
21.3.5.4	pectin.modification and degradation	CSS0009401	Transcript	pectin acetylesterase	-2.88718
21.3.5.4	pectin.modification and degradation	CSS0007218	Transcript	pectin acetylesterase	-3.08576
21.1.1.1.1	cellulose.cellulose synthase complex (CSC)	CSS0016274	Transcript	catalytic component CesA of cellulose synthase complex	-1.37936
21.1.1.1.1	cellulose.cellulose synthase complex (CSC)	CSS0028360	Transcript	catalytic component CesA of cellulose synthase complex	1.31552
21.1.1.1.1	cellulose.cellulose synthase complex (CSC)	CSS0025911	Transcript	catalytic component CesA of cellulose synthase complex	-1.94501
21.1.1.1.2	cellulose.cellulose synthase complex (CSC)	CSS0013879	Transcript	KOR-type cellulose synthase endo-1,4-beta-glucanase	-1.53229
21.1.1.1.2	cellulose.cellulose synthase complex (CSC)	CSS0018657	Transcript	KOR-type cellulose synthase endo-1,4-beta-glucanase	1.5481
21.1.1.3.1	cellulose.cellulose synthase complex (CSC)	CSS0031355	Transcript	SHOU4-type cellulose synthase CSC-interactive protein	-1.0464
21.1.1.3.1	cellulose.cellulose synthase complex (CSC)	CSS0022816	Transcript	SHOU4-type cellulose synthase CSC-interactive protein	-1.09609
21.1.1.4.1	cellulose.cellulose synthase complex (CSC)	CSS0021830	Transcript	microtubule-interacting component CC of cellulose synthase complex	2.05649
21.1.1.4.2	cellulose.cellulose synthase complex (CSC)	CSS0008281	Transcript	CSI-type cellulose synthase CSC-interactive protein	2.27633
21.1.1.4.2	cellulose.cellulose synthase complex (CSC)	CSS0041613	Transcript	CSI-type cellulose synthase CSC-interactive protein	2.29263
21.1.1.4.3	cellulose.cellulose synthase complex (CSC)	CSS0030761	Transcript	regulatory protein (CMU) of microtubule-dependent CSC insertion	2.14461
21.1.2.2	cellulose.cellulose-hemicellulose network assembly	CSS0009836	Transcript	COB cellulose microfibrils and hemicellulose interaction protein	1.13309
21.1.2.2	cellulose.cellulose-hemicellulose network assembly	CSS0012272	Transcript	COB cellulose microfibrils and hemicellulose interaction protein	-1.71153
21.1.2.2	cellulose.cellulose-hemicellulose network assembly	CSS0034060	Transcript	COB cellulose microfibrils and hemicellulose interaction protein	2.32115
21.1.2.2	cellulose.cellulose-hemicellulose network assembly	CSS0000168	Transcript	COB cellulose microfibrils and hemicellulose interaction protein	3.52635
21.2.1.1.1	hemicellulose.xyloglucan.biosynthesis	CSS0004582	Transcript	1,4-beta-glucan synthase (CSLC)	2.49853
21.2.1.1.2	hemicellulose.xyloglucan.biosynthesis	CSS0008097	Transcript	UDP-xylose-dependent 1,6-alpha-xylosyltransferase	1.79992
21.2.2.1.1	hemicellulose.xylan.biosynthesis	CSS0002314	Transcript	galacturonosyltransferase	4.19533
21.2.2.1.1	hemicellulose.xylan.biosynthesis	CSS0034730	Transcript	galacturonosyltransferase	-1.30634
21.2.2.1.1	hemicellulose.xylan.biosynthesis	CSS0044611	Transcript	galacturonosyltransferase	1.49973
21.2.2.1.2.1	hemicellulose.xylan.biosynthesis	CSS0017938	Transcript	glucuronosyltransferase (GUX)	-2.21498
21.2.2.1.2.2	hemicellulose.xylan.biosynthesis	CSS0015373	Transcript	glucuronoxylan glucuronosyltransferase (IRX7)	1.06659
21.2.2.2.1	hemicellulose.xylan.modification and degradation	CSS0043870	Transcript	O-acetyltransferase (RWA)	-1.48259
21.2.2.2.2	hemicellulose.xylan.modification and degradation	CSS0007235	Transcript	xylan O-acetyltransferase (XOAT)	4.67215
21.2.2.2.3	hemicellulose.xylan.modification and degradation	CSS0032185	Transcript	glucuronoxylan 4-O-methyltransferase	-1.26488
21.2.2.2.3	hemicellulose.xylan.modification and degradation	CSS0001062	Transcript	glucuronoxylan 4-O-methyltransferase	1.41876
21.2.3.1.1.1	hemicellulose.heteromannan.biosynthesis	CSS0015035	Transcript	mannan synthase (CSLA)	1.62516
21.2.3.1.1.2	hemicellulose.heteromannan.biosynthesis	CSS0012996	Transcript	mannan synthase (CSLD)	4.16909
21.2.3.1.1.2	hemicellulose.heteromannan.biosynthesis	CSS0020384	Transcript	mannan synthase (CSLD)	2.43672
21.2.3.1.2	hemicellulose.heteromannan.biosynthesis	CSS0048068	Transcript	mannan synthesis accessory protein	3.82084
21.2.3.1.3	hemicellulose.heteromannan.biosynthesis	CSS0011057	Transcript	galactoglucomannan galactosyltransferase (MUCI10)	1.98973
21.2.3.2.2	hemicellulose.heteromannan.modification and degradation	CSS0004485	Transcript	endo-beta-1,4-mannanase	-2.85136
21.2.3.2.2	hemicellulose.heteromannan.modification and degradation	CSS0021245	Transcript	endo-beta-1,4-mannanase	-2.06296
21.4.1.1.1	cell wall proteins.hydroxyproline-rich glycoprotein activities	CSS0014204	Transcript	classical arabinogalactan protein	2.3922
21.4.1.1.1	cell wall proteins.hydroxyproline-rich glycoprotein activities	CSS0020549	Transcript	classical arabinogalactan protein	1.81947
21.4.1.1.1	cell wall proteins.hydroxyproline-rich glycoprotein activities	CSS0020025	Transcript	classical arabinogalactan protein	1.38459
21.4.1.1.2	cell wall proteins.hydroxyproline-rich glycoprotein activities	CSS0011436	Transcript	lysine-rich arabinogalactan protein	4.84229
21.4.1.1.3	cell wall proteins.hydroxyproline-rich glycoprotein activities	CSS0034345	Transcript	fasciclin-type arabinogalactan protein	-1.52973
21.4.1.1.4	cell wall proteins.hydroxyproline-rich glycoprotein activities	CSS0003010	Transcript	xylogen-type arabinogalactan protein	6.17914
21.4.1.1.4	cell wall proteins.hydroxyproline-rich glycoprotein activities	CSS0009034	Transcript	xylogen-type arabinogalactan protein	-1.7562
21.4.1.1.4	cell wall proteins.hydroxyproline-rich glycoprotein activities	CSS0036980	Transcript	xylogen-type arabinogalactan protein	2.09655
21.4.1.1.4	cell wall proteins.hydroxyproline-rich glycoprotein activities	CSS0029345	Transcript	xylogen-type arabinogalactan protein	-1.02761
21.4.1.1.5.1	cell wall proteins.hydroxyproline-rich glycoprotein activities	CSS0004514	Transcript	AGP hydroxyproline O-galactosyltransferase	-1.63483
21.4.1.1.5.3	cell wall proteins.hydroxyproline-rich glycoprotein activities	CSS0034939	Transcript	AGP beta-1,3-galactosyltransferase	1.2148
21.4.1.1.5.3	cell wall proteins.hydroxyproline-rich glycoprotein activities	CSS0001966	Transcript	AGP beta-1,3-galactosyltransferase	1.31667
21.4.1.1.5.3	cell wall proteins.hydroxyproline-rich glycoprotein activities	CSS0012914	Transcript	AGP beta-1,3-galactosyltransferase	-1.72787
21.4.1.1.5.5	cell wall proteins.hydroxyproline-rich glycoprotein activities	CSS0033731	Transcript	AGP beta-1,6-glucuronosyltransferase	1.46219
21.4.1.3.2	cell wall proteins.hydroxyproline-rich glycoprotein activities	CSS0004982	Transcript	Leucine-Rich Repeat Extensin Proteins	-2.13699
21.4.1.3.2	cell wall proteins.hydroxyproline-rich glycoprotein activities	CSS0020397	Transcript	Leucine-Rich Repeat Extensin Proteins	1.38303
21.4.1.3.2	cell wall proteins.hydroxyproline-rich glycoprotein activities	CSS0049017	Transcript	Leucine-Rich Repeat Extensin Proteins	3.99409
21.4.2.1	cell wall proteins.expansin activities	CSS0044072	Transcript	alpha-class expansin	4.15153
21.4.2.1	cell wall proteins.expansin activities	CSS0033992	Transcript	alpha-class expansin	2.43099
21.4.2.1	cell wall proteins.expansin activities	CSS0005963	Transcript	alpha-class expansin	-1.18306
21.4.2.1	cell wall proteins.expansin activities	CSS0040839	Transcript	alpha-class expansin	-1.31354
21.4.2.1	cell wall proteins.expansin activities	CSS0027358	Transcript	alpha-class expansin	4.91697
21.4.2.3	cell wall proteins.expansin activities	CSS0004501	Transcript	beta-class expansin	-3.95126
21.4.2.4	cell wall proteins.expansin activities	CSS0030189	Transcript	beta-like-class expansin	3.14343
21.5.1	cell wall hydroxycinnamic acids	CSS0002426	Transcript	hydroxycinnamaldehyde dehydrogenase	6.59525
21.6.1.1	lignin.monolignol biosynthesis	CSS0019978	Transcript	hydroxycinnamoyl-CoA:quinate/shikimate O-hydroxycinnamoyltransferase (HCT)	3.34059
21.6.1.2	lignin.monolignol biosynthesis	CSS0006069	Transcript	p-coumaroyl shikimate/quinate 3'-hydroxylase (C3'H)	-1.96659
21.6.1.3	lignin.monolignol biosynthesis	CSS0016563	Transcript	caffeoyl shikimate esterase (CSE)	1.90511
21.6.1.4	lignin.monolignol biosynthesis	CSS0004270	Transcript	caffeoyl-CoA 3-O-methyltransferase (CCoA-OMT)	1.04897
21.6.1.4	lignin.monolignol biosynthesis	CSS0019223	Transcript	caffeoyl-CoA 3-O-methyltransferase (CCoA-OMT)	1.57782
21.6.1.6	lignin.monolignol biosynthesis	CSS0016008	Transcript	ferulate 5-hydroxylase (F5H)	2.99905
21.6.1.6	lignin.monolignol biosynthesis	CSS0000373	Transcript	ferulate 5-hydroxylase (F5H)	5.83067
21.6.1.8	lignin.monolignol biosynthesis	CSS0004788	Transcript	cinnamyl-alcohol dehydrogenase	2.92305
21.6.1.8	lignin.monolignol biosynthesis	CSS0036540	Transcript	cinnamyl-alcohol dehydrogenase	1.74305
21.6.2.3	lignin.monolignol conjugation and polymerization	CSS0019982	Transcript	lignin peroxidase	4.18952
21.6.3.2	lignin.monolignol conjugation and polymerization	CSS0036292	Transcript	coniferin beta-glucosidase	3.59237
21.6.3.2	lignin.monolignol conjugation and polymerization	CSS0019592	Transcript	coniferin beta-glucosidase	2.18879

## Sheet: cell wall synthesis
Bin	Binname	ID	Type	Description	LogFC
21.3.1.1.2	pectin.homogalacturonan.biosynthesis	CSS0012757	Transcript	methyltransferase	-1.63605
21.3.1.1.2	pectin.homogalacturonan.biosynthesis	CSS0012718	Transcript	methyltransferase	1.71057
21.3.1.1.3	pectin.homogalacturonan.biosynthesis	CSS0044662	Transcript	methyltransferase	2.30272
21.3.2.1.2	pectin.rhamnogalacturonan I.biosynthesis	CSS0046367	Transcript	1,5-alpha-arabinosyltransferase	1.28218
21.3.2.1.3	pectin.rhamnogalacturonan I.biosynthesis	CSS0039929	Transcript	beta-1,4-galactosyltransferase	-2.05037
21.3.2.1.3	pectin.rhamnogalacturonan I.biosynthesis	CSS0006084	Transcript	beta-1,4-galactosyltransferase	2.73341
21.3.3.1.2.3	pectin.rhamnogalacturonan II.biosynthesis	CSS0007181	Transcript	CMP-KDO synthetase	1.85479
21.2.1.1.1	hemicellulose.xyloglucan.biosynthesis	CSS0004582	Transcript	1,4-beta-glucan synthase (CSLC)	2.49853
21.2.1.1.2	hemicellulose.xyloglucan.biosynthesis	CSS0008097	Transcript	UDP-xylose-dependent 1,6-alpha-xylosyltransferase	1.79992
21.2.2.1.1	hemicellulose.xylan.biosynthesis	CSS0002314	Transcript	galacturonosyltransferase	4.19533
21.2.2.1.1	hemicellulose.xylan.biosynthesis	CSS0034730	Transcript	galacturonosyltransferase	-1.30634
21.2.2.1.1	hemicellulose.xylan.biosynthesis	CSS0044611	Transcript	galacturonosyltransferase	1.49973
21.2.2.1.2.1	hemicellulose.xylan.biosynthesis	CSS0017938	Transcript	glucuronosyltransferase (GUX)	-2.21498
21.2.2.1.2.2	hemicellulose.xylan.biosynthesis	CSS0015373	Transcript	glucuronoxylan glucuronosyltransferase (IRX7)	1.06659
21.2.3.1.1.1	hemicellulose.heteromannan.biosynthesis	CSS0015035	Transcript	mannan synthase (CSLA)	1.62516
21.2.3.1.1.2	hemicellulose.heteromannan.biosynthesis	CSS0012996	Transcript	mannan synthase (CSLD)	4.16909
21.2.3.1.1.2	hemicellulose.heteromannan.biosynthesis	CSS0020384	Transcript	mannan synthase (CSLD)	2.43672
21.2.3.1.2	hemicellulose.heteromannan.biosynthesis	CSS0048068	Transcript	mannan synthesis accessory protein	3.82084
21.2.3.1.3	hemicellulose.heteromannan.biosynthesis	CSS0011057	Transcript	galactoglucomannan galactosyltransferase (MUCI10)	1.98973
21.6.1.1	lignin.monolignol biosynthesis	CSS0019978	Transcript	hydroxycinnamoyl-CoA:quinate/shikimate O-hydroxycinnamoyltransferase (HCT)	3.34059
21.6.1.2	lignin.monolignol biosynthesis	CSS0006069	Transcript	p-coumaroyl shikimate/quinate 3'-hydroxylase (C3'H)	-1.96659
21.6.1.3	lignin.monolignol biosynthesis	CSS0016563	Transcript	caffeoyl shikimate esterase (CSE)	1.90511
21.6.1.4	lignin.monolignol biosynthesis	CSS0004270	Transcript	caffeoyl-CoA 3-O-methyltransferase (CCoA-OMT)	1.04897
21.6.1.4	lignin.monolignol biosynthesis	CSS0019223	Transcript	caffeoyl-CoA 3-O-methyltransferase (CCoA-OMT)	1.57782
21.6.1.6	lignin.monolignol biosynthesis	CSS0016008	Transcript	ferulate 5-hydroxylase (F5H)	2.99905
21.6.1.6	lignin.monolignol biosynthesis	CSS0000373	Transcript	ferulate 5-hydroxylase (F5H)	5.83067
21.6.1.8	lignin.monolignol biosynthesis	CSS0004788	Transcript	cinnamyl-alcohol dehydrogenase	2.92305
21.6.1.8	lignin.monolignol biosynthesis	CSS0036540	Transcript	cinnamyl-alcohol dehydrogenase	1.74305
