# Supplementary material for: Transcriptomic and Metabolomic Analyses Provide Insights Into an Aberrant Tissue of Tea Plant (Camellia sinensis)
Source: Front Plant Sci. 2021 Sep 13;12:730651. doi: 10.3389/fpls.2021.730651 (PMC8474014; doi:10.3389/fpls.2021.730651)
Supplement: Supplementary Table 7 — Annotation information of DEGs related to phenylpropanoid and flavonoid metabolisms in SB_vs_DB. [file Table_7.XLSX]

## Sheet: Sheet1
id	log2FC(SB/DB)	Descriptome
CSS0045924	-2.7209	flavonol synthase (FLS)
CSS0006069	-1.96659	5-O-(4-coumaroyl)-D-quinate 3'-monooxygenase(C3'H)
CSS0036494	-1.95753	caffeic acid 3-O-methyltransferase (COMT)
CSS0050436	-1.89803	chalcone isomerase(CHI)
CSS0049172	-1.77299	cinnamyl-alcohol dehydrogenase(CAD)
CSS0010687	-1.69898	anthocyanidin synthase (ANS)
CSS0000336	-1.31207	cinnamyl-alcohol dehydrogenase(CAD)
CSS0028431	-1.29551	peroxidase
CSS0026112	-1.26509	peroxidase
CSS0025824	-1.22602	peroxidase
CSS0024039	-1.18583	cinnamyl-alcohol dehydrogenase(CAD)
CSS0004270	1.04897	caffeoyl-CoA O-methyltransferase(CCOMT)
CSS0028286	1.08968	peroxidase
CSS0005999	1.39353	trans-Cinnamate 4-hydroxylase (C4H)
CSS0019730	1.44255	peroxidase
CSS0031337	1.48096	cinnamyl-alcohol dehydrogenase(CAD)
CSS0036540	1.74305	cinnamyl-alcohol dehydrogenase(CAD)
CSS0010367	1.88232	phenylalanine ammonia-lyase(PAL)
CSS0047557	2.33104	cinnamyl-alcohol dehydrogenase(CAD)
CSS0035213	2.44034	peroxidase
CSS0049529	2.46975	cinnamyl-alcohol dehydrogenase(CAD)
CSS0048281	2.65242	phenylalanine ammonia-lyase(PAL)
CSS0004788	2.92305	cinnamyl-alcohol dehydrogenase(CAD)
CSS0016008	2.99905	ferulate-5-hydroxylase (F5H)
CSS0034802	3.24161	phenylalanine ammonia-lyase(PAL)
CSS0019978	3.34059	shikimate O-hydroxycinnamoyltransferase(HCT)
CSS0001194	3.72969	peroxidase
CSS0012876	3.82925	shikimate O-hydroxycinnamoyltransferase(HCT)
CSS0019982	4.18952	peroxidase
CSS0018870	4.23972	phenylalanine ammonia-lyase(PAL)
CSS0036011	4.39687	shikimate O-hydroxycinnamoyltransferase(HCT)
CSS0046371	4.82917	peroxidase
CSS0033782	5.36564	peroxidase
CSS0036797	5.59586	peroxidase
CSS0000373	5.83067	ferulate-5-hydroxylase (F5H)
CSS0016307	5.84585	peroxidase
