# Supplementary material for: Transcriptomic and Metabolomic Analyses Provide Insights Into an Aberrant Tissue of Tea Plant (Camellia sinensis)
Source: Front Plant Sci. 2021 Sep 13;12:730651. doi: 10.3389/fpls.2021.730651 (PMC8474014; doi:10.3389/fpls.2021.730651)
Supplement: Supplementary Table 8 — Annotation information of DEGs related to photosynthesis and tetrapyrrole synthesis in SB_vs_DB. [file Table_8.XLSX]

## Sheet: photosynthesis
photosynthesis class	Bin	Binname	ID	Description	LogFC
Photosystem II	1.1.1.1.1	LHC-II complex	CSS0010537	component LHCb1/2/3	-3.77944
Photosystem II	1.1.1.1.1	LHC-II complex	CSS0013089	component LHCb1/2/3	-6.76227	light harvesting complex(LHCb1/2/3)
Photosystem II	1.1.1.1.1	LHC-II complex	CSS0015941	component LHCb1/2/3	-1.41647
Photosystem II	1.1.1.1.1	LHC-II complex	CSS0017867	component LHCb1/2/3	-2.93797
Photosystem II	1.1.1.1.2	LHC-II complex	CSS0006414	component LHCb4	-1.72532
Photosystem II	1.1.1.1.2	LHC-II complex	CSS0043476	component LHCb4	-2.04592
Photosystem II	1.1.1.2.11	PS-II complex	CSS0020424	component PsbTn	-1.7838
Photosystem II	1.1.1.2.12	PS-II complex	CSS0035636	component PsbW	-1.50096
Photosystem II	1.1.1.2.13	PS-II complex	CSS0010961	component PsbX	-1.06157
Photosystem II	1.1.1.2.14	PS-II complex	CSS0012497	component PsbY	-1.70565
Photosystem II	1.1.1.2.14	PS-II complex	CSS0014809	component PsbY	-1.04455
Photosystem II	1.1.1.2.2.1	PS-II complex	CSS0045740	component PsbO/OEC33	-1.03305
Photosystem II	1.1.1.2.2.2.1	PS-II complex	CSS0028528	component PsbP	-1.30479
Photosystem II	1.1.1.2.9	PS-II complex	CSS0001445	component PsbR	-4.07173	PSII core protein-coding genes
Photosystem II	1.1.1.3.10	assembly and maintenance	CSS0004933	Psb29 protein	-4.59324
Photosystem II	1.1.1.3.10	assembly and maintenance	CSS0020863	Psb29 protein	-1.78183
Photosystem II	1.1.1.3.13	assembly and maintenance	CSS0045264	Psb33 protein	-1.20863
Photosystem II	1.1.1.3.14	assembly and maintenance	CSS0030393	PAM68 protein	-1.98208
Photosystem II	1.1.1.3.17	assembly and maintenance	CSS0042513	PPL1 protein	-3.88204
Photosystem II	1.1.1.3.20	assembly and maintenance	CSS0014615	CYP38 protein	-1.20542
Photosystem II	1.1.1.3.21	assembly and maintenance	CSS0019896	LQY1 protein	-1.68952
Photosystem II	1.1.1.3.22	assembly and maintenance	CSS0032412	HHL1 protein	-1.36887
Photosystem II	1.1.1.3.5	assembly and maintenance	CSS0012805	HCF136 protein	-1.8005
Photosystem II	1.1.1.3.7.1	assembly and maintenance	CSS0009314	HCF244 protein	-1.66351
Photosystem II	1.1.1.3.7.1	assembly and maintenance	CSS0017921	HCF244 protein	-1.26875
Photosystem II	1.1.1.4.1.1	photosynthetic acclimation	CSS0035809	STN7 kinase	-1.53184
Photosystem II	1.1.1.4.1.3	photosynthetic acclimation	CSS0047978	PPH1/TAP38 phosphatase	-1.56934
Photosystem II	1.1.1.4.1.4	photosynthetic acclimation	CSS0021657	PBCP phosphatase	-1.62727
Photosystem II	1.1.1.4.3	photosynthetic acclimation	CSS0030940	MPH2 acclimation factor	-2.15206
Photosystem II	1.1.1.4.4	photosynthetic acclimation	CSS0008868	APE acclimation factor	-2.56743
Photosystem II	1.1.1.5.1.3.2	photoprotection	CSS0031288	zeaxanthin epoxidase(ZEP)	-2.21806
Photosystem II	1.1.1.5.1.4	photoprotection	CSS0020760	FLAP1 non-photochemical quenching regulator protein	-1.82847
Photosystem II	1.1.1.5.1.6	photoprotection	CSS0034972	SOQ1 non-photochemical quenching regulator protein	-1.43831
Photosystem II	1.1.1.5.2	photoprotection	CSS0046372	MPH1 protein involved in photoprotection	-2.17935
Photosystem II	1.1.1.6.1.1	LHC-related protein groups	CSS0021501	SEP1 LHC-related protein	-1.87092
Photosystem II	1.1.1.6.1.1	LHC-related protein groups	CSS0023695	SEP1 LHC-related protein	-1.37005
Photosystem II	1.1.1.6.1.1	LHC-related protein groups	CSS0024818	SEP1 LHC-related protein	-1.23747
Photosystem II	1.1.1.6.1.3	LHC-related protein groups	CSS0038832	SEP3 LHC-related protein	-1.19071
Photosystem II	1.1.1.6.2.1	LHC-related protein groups	CSS0010865	ELIP LHC-related protein	-10.6969	early light-induced proteins (ELIPs)
Photosystem II	1.1.1.6.2.1	LHC-related protein groups	CSS0044338	ELIP LHC-related protein	-8.75944
cytochrome b6/f complex	1.1.2.7		CSS0016442	component PetM/VII	-2.73371
cytochrome b7/f complex	1.1.2.9.1.3	CCB cytochrome b6 maturation system(system IV)	CSS0018133	assembly factor CCB3	-1.87479
cytochrome b8/f complex	1.1.2.9.2.3	CCS cytochrome f/c6 maturation system (system II)	CSS0030462	assembly factor CcdA	1.85934
Cytb6/f to PS-I electron carriers	1.1.3.1	plastocyanin	CSS0046333	plastocyanin electron carrier(PEC)	-1.5138
Cytb7/f to PS-I electron carriers	1.1.3.2	cytochrome c6	CSS0023119	cytochrome c6 electron carrier(CEC)	-2.17256
Photosystem I	1.1.4.1.2	LHC-I complex	CSS0034626	component LHCa2	-1.45973
Photosystem I	1.1.4.1.3	LHC-I complex	CSS0016271	component LHCa3	-1.66878
Photosystem I	1.1.4.1.6	LHC-I complex	CSS0002354	component LHCa6	-3.55333
Photosystem I	1.1.4.2.11	PS-I complex	CSS0007721	component PsaK	-1.08327
Photosystem I	1.1.4.2.11	PS-I complex	CSS0016265	component PsaK	-4.43287
Photosystem I	1.1.4.2.12	PS-I complex	CSS0044510	component PsaL	-1.50577
Photosystem I	1.1.4.2.14	PS-I complex	CSS0010064	component PsaN	-2.38182
Photosystem I	1.1.4.2.15	PS-I complex	CSS0045008	component PsaO	-1.42607
Photosystem I	1.1.4.2.5	PS-I complex	CSS0050291	component PsaE	-1.19139
Photosystem I	1.1.4.3.7	assembly and maintenance	CSS0011176	PSA2 protein	-1.45791
Photosystem I	1.1.4.3.8	assembly and maintenance	CSS0043741	assembly factor PSA3	-1.17606
linear electron flow	1.1.5.1	ferredoxin electron carrier	CSS0013949	ferredoxin electron carrier(FEC)	-2.02896
linear electron flow	1.1.5.2.1	ferredoxin-NADP reductase (FNR) activity	CSS0021906	ferredoxin-NADP oxidoreductase(FOD)	-3.59095
linear electron flow	1.1.5.2.2.2	ferredoxin-NADP reductase (FNR) activity	CSS0035207	TIC62 protein involved in ferredoxin-NADP oxidoreductase membrane-tethering(TIC62)	-3.55416
cyclic electron flow	1.1.6.1.1	PGR5/PGRL1 complex	CSS0001982	component PGR5-like	-4.50063	PGRL1A - PGR5-like protein 1A
cyclic electron flow	1.1.6.1.1	PGR5/PGRL1 complex	CSS0013271	component PGR5-like	-2.56906
cyclic electron flow	1.1.6.1.2	PGR5/PGRL1 complex	CSS0001568	component PGRL1-like	-1.42819
cyclic electron flow	1.1.6.1.2	PGR5/PGRL1 complex	CSS0018103	component PGRL1-like	-1.99958
photophosphorylation	1.1.8.1.2.6	NADH dehydrogenase-like (NDH) complex.subcomplex A	CSS0035764	component NdhM	-1.15564
photophosphorylation	1.1.8.1.3.2	NADH dehydrogenase-like (NDH) complex.subcomplex B	CSS0029701	component PnsB2/NDF2	1.49674
photophosphorylation	1.1.8.1.3.4	NADH dehydrogenase-like (NDH) complex.subcomplex B	CSS0040643	component PnsB4/NDF6	-2.28679
photophosphorylation	1.1.8.1.5.3	NADH dehydrogenase-like (NDH) complex.electron donor-binding subcomplex E	CSS0004113	component NdhU	-1.45213
photophosphorylation	1.1.8.1.6.2.1	NADH dehydrogenase-like (NDH) complex.assembly and stabilization	CSS0025426	subunit alpha of Cpn60 chaperonin complex	-1.2311
photophosphorylation	1.1.8.1.6.2.2	NADH dehydrogenase-like (NDH) complex.assembly and stabilization	CSS0036200	subunit beta of Cpn60 chaperonin complex	-1.08389
photophosphorylation	1.1.8.1.6.3	NADH dehydrogenase-like (NDH) complex.assembly and stabilization	CSS0027176	assembly factor CRR1	-1.11676
photophosphorylation	1.1.8.1.6.3	NADH dehydrogenase-like (NDH) complex.assembly and stabilization	CSS0048625	assembly factor CRR1	-2.09836
photophosphorylation	1.1.8.1.6.7	NADH dehydrogenase-like (NDH) complex.assembly and stabilization	CSS0017996	assembly factor NDF5	-2.08745
photophosphorylation	1.1.8.1.6.9	NADH dehydrogenase-like (NDH) complex.assembly and stabilization	CSS0044664	assembly factor CRR42	2.01152
ATP synthase complex	1.1.9.1.3		CSS0028708	subunit b_ of membrane CF0 subcomplex	-1.05192
ATP synthase complex	1.1.9.1.3		CSS0035808	subunit b_ of membrane CF0 subcomplex	-2.64124
ATP synthase complex	1.1.9.2.3		CSS0000198	subunit gamma of peripheral CF1 subcomplex	1.98527
ATP synthase complex	1.1.9.3.1		CSS0012388	CGL160 factor	-1.19441
ATP synthase complex	1.1.9.3.3		CSS0001334	ATP synthase complex assembly factor (BFA3)	-1.99607
calvin cycle	1.2.1.1.2	ribulose-1,5-bisphosphat carboxylase/oxygenase (RuBisCo) activity.RuBisCo heterodimer.	CSS0024931	small subunit of ribulose-1,5-bisphosphat carboxylase/oxygenase heterodimer(Rubisco)	-5.10091
calvin cycle	1.2.1.1.2	ribulose-1,5-bisphosphat carboxylase/oxygenase (RuBisCo) activity.RuBisCo heterodimer.	CSS0028701	small subunit of ribulose-1,6-bisphosphat carboxylase/oxygenase heterodimer(Rubisco)	-2.89685
calvin cycle	1.2.1.1.2	ribulose-1,5-bisphosphat carboxylase/oxygenase (RuBisCo) activity.RuBisCo heterodimer.	CSS0042222	small subunit of ribulose-1,7-bisphosphat carboxylase/oxygenase heterodimer(Rubisco)	4.5952
calvin cycle	1.2.1.2.1.1	ribulose-1,5-bisphosphat carboxylase/oxygenase (RuBisCo) activity.RuBisCo assembly.	CSS0025426	component CPN60a of CPN60 assembly chaperone complex	-1.2311
calvin cycle	1.2.1.2.1.2	ribulose-1,5-bisphosphat carboxylase/oxygenase (RuBisCo) activity.RuBisCo assembly.	CSS0036200	component CPN60b of CPN60 assembly chaperone complex	-1.08389
calvin cycle	1.2.1.2.2	ribulose-1,5-bisphosphat carboxylase/oxygenase (RuBisCo) activity.RuBisCo assembly.	CSS0032321	CPN20 auxiliary co-chaperone involved in RuBisCo assembly	-2.55623
calvin cycle	1.2.1.2.3	ribulose-1,5-bisphosphat carboxylase/oxygenase (RuBisCo) activity.RuBisCo assembly.	CSS0010758	CPN10 auxiliary co-chaperone involved in RuBisCo assembly	-3.4412
calvin cycle	1.2.1.2.4	ribulose-1,5-bisphosphat carboxylase/oxygenase (RuBisCo) activity.RuBisCo assembly.	CSS0039551	RbcX assembly factor involved in RuBisCo assembly	-1.50607
calvin cycle	1.2.1.2.5	ribulose-1,5-bisphosphat carboxylase/oxygenase (RuBisCo) activity.RuBisCo assembly.	CSS0036761	RAF1 assembly factor involved in RuBisCo assembly	-1.66823
calvin cycle	1.2.1.2.7	ribulose-1,5-bisphosphat carboxylase/oxygenase (RuBisCo) activity.RuBisCo assembly.	CSS0006865	BSD2 assembly factor involved in RuBisCo assembly	-3.36654
calvin cycle	1.2.10		CSS0002529	phosphopentose epimerase(PPE)	-1.10566
calvin cycle	1.2.10		CSS0016834	phosphopentose epimerase(PPE)	-1.21673
calvin cycle	1.2.11		CSS0041235	phosphoribulokinase(PRK)	-2.60424
calvin cycle	1.2.2		CSS0036422	phosphoglycerate kinase(PGK)	-1.83766
calvin cycle	1.2.3		CSS0022957	glyceraldehyde 3-phosphate dehydrogenase (GAPDH)	-1.96447
calvin cycle	1.2.3		CSS0028943	glyceraldehyde 4-phosphate dehydrogenase (GAPDH)	-2.21178
calvin cycle	1.2.5		CSS0031899	fructose 1,6-bisphosphate aldolase (FBA)	-2.08631
calvin cycle	1.2.5		CSS0037988	fructose 1,7-bisphosphate aldolase (FBA)	-3.02153
calvin cycle	1.2.5		CSS0038080	fructose 1,8-bisphosphate aldolase (FBA)	1.45246
calvin cycle	1.2.7		CSS0011294	transketolase(TKT)	3.91222
calvin cycle	1.2.7		CSS0023997	transketolase(TKT)	-1.60466
photorespiration	1.3.1		CSS0038605	phosphoglycolate phosphatase(PGP)	1.80951
photorespiration	1.3.1		CSS0045506	phosphoglycolate phosphatase(PGP)	-1.61186
photorespiration	1.3.2	glycolate oxidase	CSS0005211	glycolate oxidase(GOX)	-2.38902
photorespiration	1.3.2	glycolate oxidase	CSS0016435	glycolate oxidase(GOX)	1.42933
photorespiration	1.3.3.2	aminotransferase activities.serine-glyoxylate transaminase	CSS0001177	serine-glyoxylate transaminase(SGT)	-1.30442
photorespiration	1.3.3.2	aminotransferase activities.serine-glyoxylate transaminase	CSS0007609	serine-glyoxylate transaminase(SGT)	1.40948
photorespiration	1.3.3.2	aminotransferase activities.serine-glyoxylate transaminase	CSS0015379	serine-glyoxylate transaminase(SGT)	-2.53953
photorespiration	1.3.4.1	glycine decarboxylase complex.glycine dehydrogenase component P-protein	CSS0005439	glycine dehydrogenase component P-protein of glycine cleavage system(GLDC)	-2.2578
photorespiration	1.3.5	photorespiration.serine hydroxymethyltransferase (SHM)	CSS0001303	serine hydroxymethyltransferase(SHMT)	-1.12811
photorespiration	1.3.5	photorespiration.serine hydroxymethyltransferase (SHM)	CSS0002204	serine hydroxymethyltransferase(SHMT)	-3.07081
photorespiration	1.3.5	photorespiration.serine hydroxymethyltransferase (SHM)	CSS0029891	serine hydroxymethyltransferase(SHMT)	-1.62731
photorespiration	1.3.6	hydroxypyruvate reductase (HPR)	CSS0004363	hydroxypyruvate reductase(HPR)	-2.95232
photorespiration	1.3.8	glycolate transporter	CSS0018999	glycolate transporter(glcA)	-2.18656

## Sheet: Tetrapyrrole synthesis pathway
Bin	Binname	ID	Type	Description	LogFC
7.12.1.2	tetrapyrrol biosynthesis.5-aminolevulinic acid formation	CSS0041947	Transcript	glutamyl-tRNA reductase(Glu TR)	-2.0456
7.12.1.2	tetrapyrrol biosynthesis.5-aminolevulinic acid formation	CSS0011743	Transcript	glutamyl-tRNA reductase(Glu TR)	3.08457
7.12.2.1	tetrapyrrol biosynthesis.uroporphyrinogen III formation	CSS0027293	Transcript	porphobilinogen synthase(PBGS)	-1.48783
7.12.2.2	tetrapyrrol biosynthesis.uroporphyrinogen III formation	CSS0024885	Transcript	porphobilinogen deaminase(PBGD)	-2.21371
7.12.4.2.2	tetrapyrrol biosynthesis.protoporphyrin IX formation	CSS0036636	Transcript	oxygen-independent coproporphyrinogen III oxidase (HemN)	-1.64481
7.12.5.1	tetrapyrrol biosynthesis.heme biosynthesis and modification	CSS0012423	Transcript	ferrochelatase(FECH)	-1.86586
7.12.5.2	tetrapyrrol biosynthesis.heme biosynthesis and modification	CSS0006484	Transcript	heme oxygenase(HO)	-1.24266
7.12.5.2	tetrapyrrol biosynthesis.heme biosynthesis and modification	CSS0000206	Transcript	heme oxygenase(HO)	2.24881
7.12.5.3	tetrapyrrol biosynthesis.heme biosynthesis and modification	CSS0042266	Transcript	phytochromobilin synthase(PфBS)	-3.3028
7.12.5.3	tetrapyrrol biosynthesis.heme biosynthesis and modification.	CSS0034758	Transcript	phytochromobilin synthase(PфBS)	1.381
7.12.6.1.1	tetrapyrrol biosynthesis.chlorophyll metabolism	CSS0026907	Transcript	component CHL-D of magnesium-chelatase complex	-1.28316
7.12.6.1.3	tetrapyrrol biosynthesis.chlorophyll metabolism	CSS0004540	Transcript	component CHL-I of magnesium-chelatase complex	-1.35111
7.12.6.1.4	tetrapyrrol biosynthesis.chlorophyll metabolism	CSS0046315	Transcript	accessory component GUN4	-1.88823
7.12.6.3.1	tetrapyrrol biosynthesis.chlorophyll metabolism	CSS0045826	Transcript	catalytic component CRD1 of Mg-protoporphyrin IX monomethylester cyclase complex (MgPMME)	-2.58675
7.12.6.3.1	tetrapyrrol biosynthesis.chlorophyll metabolism	CSS0026074	Transcript	catalytic component CRD2 of Mg-protoporphyrin IX monomethylester cyclase complex (MgPMME)	-1.50291
7.12.6.4	tetrapyrrol biosynthesis.chlorophyll metabolism	CSS0008645	Transcript	divinyl chlorophyllide-a 8-vinyl-reductase(DVR)	-1.72955
7.12.6.5.1	tetrapyrrol biosynthesis.chlorophyll metabolism	CSS0041527	Transcript	light-dependent protochlorophyllide oxidoreductase(LPOR)	-4.22339
7.12.6.5.1	tetrapyrrol biosynthesis.chlorophyll metabolism	CSS0033593	Transcript	light-dependent protochlorophyllide oxidoreductase(LPOR)	-1.19247
7.12.6.5.2	tetrapyrrol biosynthesis.chlorophyll metabolism	CSS0025329	Transcript	light-dependent protochlorophyllide oxidoreductase chaperone (CPP1)	-1.00555
7.12.6.6.1	tetrapyrrol biosynthesis.chlorophyll metabolism	CSS0049616	Transcript	chlorophyllide a oxygenase(CAO)	-1.29244
