# Supplementary material for: Transcriptomic and Metabolomic Analyses Provide Insights Into an Aberrant Tissue of Tea Plant (Camellia sinensis)
Source: Front Plant Sci. 2021 Sep 13;12:730651. doi: 10.3389/fpls.2021.730651 (PMC8474014; doi:10.3389/fpls.2021.730651)
Supplement: Supplementary Table 9 — Information of primers used for the qPCR assay. [file Table_9.xlsx]

## Sheet: qRT-PCR data 
Gene_ID	SB-1	SB-2	SB-3	DB-1	DB-2	DB-3	log2(2-ΔΔCt)
NADPH	16.54	16.45	16.47	16.81	16.74	16.77
CSS0039910-SGT1A	18.43	18.58	18.5	20.71	20.65	20.66	1.40701
CSS0042690-TGA7	24.31	24.47	24.45	25.47	25.37	25.25	0.666667
CSS0044072-AEXPA	22.87	22.89	23.4	25.49	25.43	25.5	2.13333
CSS0016307-POD	15.62	15.65	15.61	22.27	22.39	22.19	6.37
CSS0024931-RuBP	18.77	18.4	18.73	15.74	15.75	15.72	-3.18333
CSS0028582-PEL	22.23	21.77	21.97	23.72	23.75	23.64	1.42667
CSS0047272-PYL4	22.4	22.61	24.41	22.86	22.86	22.88	-0.56
CSS0001194-POD	20.67	20.83	24.81	24.79	24.78	24.72	2.37333
CSS0008271-MPK3	19.93	20.32	20.28	23.47	23.53	23.5	3.03667
CSS0015379-SGT	21.55	23.3	21.55	21.66	21.66	21.66	-0.76
CSS0047557-CAD	20.47	20.28	20.42	23.26	23.21	23.24	2.56
CSS0001287-RBOHF	22.15	21.88	22.37	24.98	24.98	25.23	2.64333
CSS0006250-CPK20	21.37	21.49	21.55	25.85	25.89	25.79	4.08667
CSS0035636-PsbW	20.94	21.24	20.95	19.43	19.37	19.47	-1.90667
CSS0037874-CPK7	22.71	22.94	22.8	24.44	24.64	24.51	1.42667
CSS0024818-LHC	25.07	24.91	24.99	25.44	25.77	25.56	0.313333
CSS0010687-ANS	21.63	21.63	21.64	21.27	21.26	21.24	-0.663333
NADPH	15.3	15.3	15.3	16.47	16.51	16.53
CSS0010510-JAZ1	22.53	22.46	22.83	28.24	28.64	27.62	4.35667
CSS0025329-LPOR	28.35	28.26	28.53	26.53	26.47	26.55	-3.06667
CSS0008143-IAA14	24.43	24.44	24.65	24.59	25.1	24.31	-1.04333
CSS0039845-RBOHD	22.75	23.99	22.69	27.34	27.43	28.75	3.49333
CSS0011558-ARF19	24.69	24.97	25.27	25.56	26.44	26.89	0.116667
CSS0000373-F5H	22.4	22.9	22.5	27.93	28.95	28.69	4.72
CSS0019223-CCoOMT	25.39	25.91	25.98	27.24	26.69	26.53	-0.143333
CSS0046333-PEC	16.56	17.08	16.93	19.31	18.98	18.93	1.01333
CSS0049616-CAO	21.55	21.4	21.32	23.65	23.56	23.59	0.973333
CSS0001334-ATP synthase	28.02	28.53	28.64	26.77	26.94	27.31	-2.59333
CSS0044510-PsaL	28.51	28.38	28.62	27.2	26.75	27.35	-2.60667
CSS0004582-BGS	19.24	18.96	18.86	23.5	23.42	23.52	3.25667

## Sheet: RNA-Seq data
Gene_ID	Gene_name	log2FC(SB/DB)	SB_1	SB_2	SB_3	DB_1	DB_2	DB_3
CSS0013701-WRKY33	WRKY33	2.39385	112.653	191.84	394.349	40.7427	46.5307	35.6095
CSS0039910-SGT1A	SGT1A	1.40701	130.114	100.151	170.694	54.6974	41.769	41.9239
CSS0042690-TGA7	TGA7	1.21366	19.7232	13.9969	10.1011	6.4856	5.18272	5.56804
CSS0044072-AEXPA	alpha-class expansin	4.15153	111.25	116.163	17.3192	3.69497	4.66295	4.31148
CSS0016307-POD	peroxidase	5.84585	82.7161	253.893	311.396	2.39242	4.58301	3.50782
CSS0024931-RuBP	small subunit of ribulose-1,5-bisphosphat carboxylase/oxygenase heterodimer	-5.10091	54.6503	5.39042	136.04	1786.47	2002.26	2247.46
CSS0028582-PEL	pectate lyase	2.07951	55.2225	31.5255	21.2562	9.51466	6.54632	7.14015
CSS0010367-PAL	phenylalanine ammonia-lyase(PAL)	1.88232	434.761	556.527	178.184	100.512	105.209	88.4072
CSS0047272-PYL4	PYL4	-2.15462	3.2354	2.6926	1.39492	6.4119	11.3212	11.9224
CSS0001194-POD	peroxidase	3.72969	87.3044	102.144	87.2193	4.62879	6.27282	8.24834
CSS0008271-MPK3	MPK3	2.58691	26.897	180.644	152.02	14.2458	27.2883	14.8963
CSS0015379-SGT	serine-glyoxylate transaminase	-2.53953	10.1654	12.313	6.68262	40.9565	55.4265	59.7882
CSS0047557-COD	cinnamyl-alcohol dehydrogenase(CAD)	2.33104	197.994	103.192	197.821	30.1017	28.8877	30.7787
CSS0001287-RBOHF	RBOHF	5.45498	34.6958	56.8134	20.9896	0.746795	0.704026	0.939361
CSS0006250-CPK20	CPK20	2.90222	16.3931	18.0663	47.6611	2.50079	3.521	4.02078
CSS0035636-PsbW	component PsbW	-1.50096	52.7134	5.4192	20.9445	44.245	72.0852	79.3189
CSS0037874-CPK7	CPK7	1.5835	26.6102	19.3469	18.4588	6.01726	6.40469	7.13891
CSS0024818-LHC	SEP1 LHC-related protein	-1.23747	18.1395	6.73861	23.6259	29.1759	33.8989	39.7658
CSS0010687-ANS	anthocyanidin synthase (ANS)	-1.69898	28.8782	1.51789	1.82027	27.7118	27.9981	34.475
CSS0010510-JAZ1	JAZ1	3.95221	252.409	664.07	480.676	35.2468	36.4464	13.3109
CSS0025329-LPOR	light-dependent protochlorophyllide oxidoreductase chaperone (CPP1)	-1.00555	14.8649	5.91251	20.1451	21.2378	27.0156	25.7252
CSS0008143-IAA14	IAA14	-3.04692	27.0856	10.7256	17.3343	154.883	117.327	138.147
CSS0039845-RBOHD	RBOHD	2.06328	138.617	176.38	137.217	28.3707	37.6698	33.7376
CSS0011558-ARF19	ARF19	-4.0116	1.55811	0.907696	1.50941	21.6684	18.8143	17.7761
CSS0000373-F5H	ferulate-5-hydroxylase (F5H)	5.83067	159.538	295.385	58.2382	2.65445	2.74441	3.05148
CSS0019223-CCoOMT	caffeoyl-CoA 3-O-methyltransferase (CCoA-OMT)	1.57782	6.74138	7.41817	7.03301	2.40151	2.19323	1.9509
CSS0046333-PEC	plastocyanin electron carrier	-1.5138	141.797	5.74207	23.5426	115.573	142.063	164.39
CSS0049616-CAO	chlorophyllide a oxygenase	-1.29244	43.8118	18.596	31.0446	71.6991	65.4407	69.0584
CSS0001334-ATP synthase	ATP synthase complex assembly factor (BFA3)	-1.99607	4.32056	1.0907	4.82943	11.2771	12.7319	12.5515
CSS0044510-PsaL	component PsaL	-1.50577	258.23	43.0784	227.317	400.696	432.407	501.119
CSS0004582-BGS	1,4-beta-glucan synthase (CSLC)	2.49853	48.5146	43.7107	108.861	13.0982	9.78466	9.78524

## Sheet: Primer sequence
Gene_name	Primer_name	Primer_sequence
CSS0000373-F5H	F	TGATGAAGCGAAAGTCTCCG
	R	TCTTGTTGGACCCGTTTGAG
CSS0001194-POD	F	TCTACTCCAAGTCTTGCCCA
	R	GCAATCGTGGAAGAACAAGC
CSS0010687-ANS	F	TCTCCATCGTGGACTCGTTA
	R	CTCCAAGCACCTGAGTCTTC
CSS0016307-POD	F	CGGACCAAGTCCTCTTTACG
	R	TTGGATCCGGTTTTGACTCC
CSS0019223-CCoOMT	F	TGCTAATCCACTGGTCAACG
	R	ATCACCAATGGGTACCATGC
CSS0047557-CAD	F	ACTCCGACCTTCATGCAATC
	R	ACCCCAACTTTGTCTCCAAC
CSS0004582-BGS	F	AAACACAATGTCGGTGACCA
	R	GCCTCTTTTTCAACCAGGGA
CSS0015379-SGT	F	CTCGCTAAGGCAACAAGGAT
	R	TCCGGCCACTTTATTTAGGC
CSS0028582-PEL	F	ATCGGACGGTGATGGTATCT
	R	GTTCGATATCGTGATCCCCG
CSS0044072-AEXPA	F	GACTATGGAGGTTGGCAAGG
	R	AATAGAGCAGTGCTGAGTGC
CSS0001287-RBOHF	F	TCTGTATGCAGGGGAAAGGA
	R	ACTGTCCACTCTTGTACCGA
CSS0006250-CPK20	F	AAACCCACAATACCAGAGCC
	R	TCGCCATCCTCTTGACATTG
CSS0008143-IAA14	F	GGCCACCAGTGAGATCATTT
	R	GTCCTCTAGGGCAGTCAAGA
CSS0008271-MPK3	F	ATCAGCTGCGCTTGTTGATA
	R	CGAGGATGTTGGGGTAGTTG
CSS0010510-JAZ1	F	TCTAGGGTTTGAAATCGCCG
	R	CCATGGTGTTTGGTTTGCTG
CSS0011558-ARF19	F	CGCAGATGACTCTTCAACCT
	R	CCATGAGTGCTTGTGTCACT
CSS0013701-WRKY33	F	TGCTGATCGAAATGGGTCTG
	R	TGGCGAAGTAGGAAGAAGGA
CSS0039845-RBOHD	F	CCGAGACTCTCAAGCTCAAC
	R	CGAGGGAAATCGCACACTAA
CSS0039910-SGT1A	F	TTGGATGGTGATGCAGCTTT
	R	CTTGGACCCCACTTCTTTCC
CSS0042690-TGA7	F	TTGGTAACCTACGGCAATCG
	R	AAATGCGAGACATTTGCTGC
CSS0037874-CPK7	F	TGACGAGCACCTGCATAAAG
	R	CGTAGCTTATACGCCCATCC
CSS0047272-PYL4	F	TCAACAATTACCGGTCCGTC
	R	GTCTCGTCCTTGGTGTTACC
CSS0001334-ATP synthase	F	CTCTAAACGCAGCTATGCGA
	R	CCTCCGTTCGGATCAAAGTT
CSS0024818-LHC	F	CCGGTTCTCCGCTTTTGATA
	R	TCTCCAAAAGTCCTTTGCCC
CSS0024931-RuBP	F	CCTCAATTGGGCAAGGAAGT
	R	TTCCACATGGTCCAGTACCT
CSS0025329-LPOR	F	CCTAGATGCGCAGTGGATAC
	R	TTCCGCACTTCTTTCATGCT
CSS0035636-PsbW	F	GGTGTTCCATGGAGGGAAAG
	R	AACCCAGAGTGTTGTTGCTC
CSS0044510-PsaL	F	AGCAGCTTTGGTATCTCTGC
	R	TCTCGAGGCTCCCGATAAAT
CSS0046333-PEC	F	CGGTGGGTTGGTTTTTGAAC
	R	CATCGATATCTTCGTCGCGT
CSS0049616-CAO	F	TCCTTACCATGGGTGGGAAT
	R	GCCAGGCCAAATCCATATCA
